# Supplementary material for: Ousiometrics: The essence of meaning aligns with a power-danger-structure framework instead of valence-arousal-dominance
Source: Sci Adv. 2026 May 6;12(19):eadr4039. doi: 10.1126/sciadv.adr4039 (PMC13148342; doi:10.1126/sciadv.adr4039)
Supplement: Supplementary file 2 — Data S1 [file sciadv.adr4039_data_s1.zip]

Archive with 1 entries (1 files):
- adr4039_data_s1.txt
