# Supplementary material for: Ousiometrics: The essence of meaning aligns with a power-danger-structure framework instead of valence-arousal-dominance
Source: Sci Adv. 2026 May 6;12(19):eadr4039. doi: 10.1126/sciadv.adr4039 (PMC13148342; doi:10.1126/sciadv.adr4039)
Supplement: Supplementary file 2 — Data S1 [file sciadv.adr4039_data_s1.zip › adr4039_data_s1.txt]

word	goodness	power	aggression	danger	structure
aaaaaaah	-0.134677	-0.111175	-0.022548	0.079288	0.191793
aaaah	-0.108079	-0.082939	-0.009215	0.069907	0.233945
aardvark	-0.091981	-0.086828	-0.030811	0.043254	0.003154
aback	-0.187590	-0.255233	-0.173363	0.010060	0.040463
abacus	0.034769	-0.113009	-0.194588	-0.162180	-0.106849
abalone	-0.039474	-0.073350	-0.064258	-0.017525	0.049826
abandon	-0.512623	-0.398650	-0.051154	0.326308	-0.028099
abandoned	-0.567492	-0.503023	-0.143890	0.299532	0.027529
abandonment	-0.454393	-0.434452	-0.160015	0.208156	-0.010649
abashed	-0.393482	-0.231814	0.065648	0.324654	0.057088
abate	-0.190903	0.046816	0.257112	0.316794	-0.081839
abatement	-0.151588	-0.251968	-0.204748	-0.037590	-0.028767
abba	0.043823	0.016291	-0.020784	-0.045684	0.043535
abbey	0.061900	-0.064347	-0.152901	-0.151887	0.004453
abbot	-0.044599	-0.134284	-0.145306	-0.071211	-0.120632
abbreviate	-0.036495	-0.167428	-0.200284	-0.115816	0.063902
abbreviation	-0.072518	-0.220411	-0.239191	-0.117855	-0.013677
abdomen	-0.035157	-0.054686	-0.042180	-0.004966	-0.015442
abdominal	-0.028641	-0.065913	-0.064575	-0.025409	0.009236
abduct	-0.260014	0.025414	0.295955	0.393129	-0.115542
abduction	-0.368282	0.141125	0.567862	0.661954	-0.061415
aberrant	-0.378632	-0.099695	0.237642	0.435771	0.022804
aberration	-0.411125	-0.095916	0.275479	0.485502	0.050200
abeyance	-0.248549	-0.230511	-0.077443	0.120990	0.067545
abhor	-0.411903	-0.247377	0.062059	0.335141	-0.019592
abhorrence	-0.353694	-0.135900	0.161502	0.364298	-0.003723
abhorrent	-0.284006	-0.034413	0.235338	0.367231	0.024697
abide	0.236990	0.145720	-0.030911	-0.189435	-0.156100
abiding	0.401739	0.245554	-0.054473	-0.322591	-0.124829
ability	0.474414	0.420093	0.119686	-0.250831	-0.032782
abject	-0.179592	-0.089871	0.052494	0.164109	0.036524
ablation	-0.070919	-0.040936	0.013027	0.059359	-0.039091
ablaze	-0.264439	0.054320	0.341259	0.428293	0.047694
able	0.396151	0.366657	0.122379	-0.193586	-0.076653
abnormal	-0.421093	-0.269395	0.040111	0.326120	0.014786
abnormality	-0.431951	-0.213879	0.129481	0.396992	-0.029903
aboard	0.194022	-0.018470	-0.220143	-0.292858	-0.009846
abode	0.133113	-0.034958	-0.182551	-0.223208	-0.050416
abolish	-0.048221	0.049936	0.118842	0.118132	0.017953
abolition	-0.167382	0.023529	0.200658	0.260243	-0.000939
abominable	-0.371459	-0.091976	0.241385	0.433346	-0.043283
abominate	-0.368446	-0.109855	0.213088	0.411206	0.104970
abomination	-0.393987	-0.075368	0.287401	0.481814	-0.075080
aboriginal	-0.013889	-0.030481	-0.029218	-0.010840	-0.093459
abort	-0.361751	-0.135402	0.170264	0.376191	-0.015526
abortion	-0.505902	-0.236284	0.171745	0.479169	0.096864
abortive	-0.501332	-0.231605	0.173793	0.477386	0.106025
abound	0.264722	0.227688	0.057278	-0.146685	-0.032460
abovementioned	0.069812	-0.069692	-0.168371	-0.168421	-0.096567
abracadabra	0.097836	0.101339	0.045479	-0.037021	0.200228
abrasion	-0.123425	-0.045654	0.058860	0.128895	0.045947
abrasive	-0.065031	0.065981	0.158343	0.157950	-0.055628
abreast	0.143567	0.023530	-0.110291	-0.179504	-0.013822
abroad	0.167805	0.178043	0.083987	-0.059268	0.095049
abrogate	-0.105756	-0.013440	0.086749	0.136122	-0.141893
abrupt	-0.223855	0.070852	0.324055	0.387431	0.033481
abruptly	-0.235054	0.063101	0.324293	0.395518	0.009870
abscess	-0.364307	-0.305084	-0.067148	0.210123	-0.088019
absence	-0.372871	-0.468855	-0.290191	0.058464	-0.149048
absent	-0.422262	-0.572153	-0.386884	0.025016	-0.041890
absentee	-0.309977	-0.373226	-0.217844	0.065148	-0.067022
absenteeism	-0.117953	-0.259860	-0.249544	-0.093049	-0.071005
absinthe	-0.036294	-0.032290	-0.009372	0.019037	0.022654
absolute	0.178284	0.254276	0.181317	0.002144	-0.207225
absolution	0.264545	0.225640	0.054558	-0.148483	-0.010042
absolve	0.243461	0.182941	0.015257	-0.161365	-0.049903
absorb	0.046306	0.135203	0.144901	0.069717	-0.100185
absorbed	0.004743	-0.005191	-0.012084	-0.011899	-0.033556
absorbent	0.165589	0.132912	0.022376	-0.101267	-0.182938
absorbing	0.030309	0.046587	0.035576	0.003724	-0.063838
absorption	0.079697	-0.022181	-0.111065	-0.134889	0.046915
abstain	-0.117390	-0.165146	-0.116162	0.000868	-0.067264
abstention	-0.158306	-0.220378	-0.153356	0.003500	-0.244192
abstinence	-0.225433	-0.222596	-0.089365	0.096215	-0.124592
abstract	-0.049543	-0.170888	-0.192129	-0.100824	-0.104315
abstraction	-0.005727	-0.026594	-0.031883	-0.018495	-0.065169
absurd	-0.396846	-0.237249	0.061326	0.323976	0.084728
absurdity	-0.468220	-0.376008	-0.063535	0.286155	0.019326
abundance	0.410453	0.500780	0.297757	-0.079688	0.010398
abundant	0.507195	0.459116	0.142093	-0.258166	0.089072
abuse	-0.441243	-0.057936	0.359309	0.566076	0.019630
abused	-0.597224	-0.251706	0.241258	0.592897	0.157437
abusive	-0.351906	0.054211	0.428572	0.551882	-0.005699
abutment	0.090839	-0.028436	-0.131053	-0.156901	-0.207852
aby	-0.155798	-0.175834	-0.092868	0.044498	0.009887
abysmal	-0.200201	0.046673	0.266207	0.329800	-0.072467
abyss	-0.258865	-0.113438	0.098440	0.252653	0.192959
academic	0.404742	0.327391	0.058258	-0.245002	-0.124020
academy	0.320696	0.299899	0.103425	-0.153634	-0.118177
accede	0.187231	0.130040	-0.003327	-0.134745	0.074751
accelerant	0.217423	0.454024	0.424665	0.146542	0.047960
accelerate	0.163878	0.436674	0.453673	0.204916	0.095798
accelerated	0.135931	0.335456	0.338475	0.143220	0.097393
acceleration	0.280736	0.543216	0.487488	0.146196	0.082132
accelerator	0.181143	0.429676	0.426510	0.173501	0.009537
accent	0.110231	-0.013120	-0.128786	-0.169011	-0.037160
accentuate	0.221352	0.233654	0.109085	-0.079384	-0.001670
accept	0.362850	0.117470	-0.196723	-0.395678	0.004630
acceptable	0.341286	0.113069	-0.181382	-0.369582	-0.024502
acceptance	0.442075	0.248484	-0.090666	-0.376705	-0.132382
acceptances	0.383841	0.238219	-0.046949	-0.304614	0.016677
access	0.221167	0.141562	-0.020967	-0.171215	0.041029
accessible	0.338797	0.209220	-0.042915	-0.269911	-0.007276
accession	0.179578	0.098187	-0.040721	-0.155775	-0.103768
accessory	0.058035	-0.108421	-0.211365	-0.190495	-0.045716
accident	-0.463857	-0.110580	0.307473	0.545413	0.156128
accidental	-0.291745	-0.094216	0.158504	0.318374	0.201280
accidentally	-0.260716	-0.088974	0.134888	0.279735	0.166632
acclaim	0.112253	0.336176	0.363172	0.177427	0.048013
accolade	0.281072	0.336008	0.194116	-0.061487	-0.049809
accommodate	0.347450	0.159223	-0.122274	-0.332144	0.051011
accommodation	0.328266	0.180089	-0.073582	-0.284149	0.045437
accompaniment	0.304197	0.250490	0.050049	-0.179709	-0.030885
accompany	0.342466	0.182309	-0.084643	-0.302012	0.049560
accompanying	0.293229	0.183034	-0.034380	-0.231654	0.059061
accomplice	-0.086689	-0.000455	0.086046	0.122142	-0.007161
accomplish	0.496712	0.524862	0.245554	-0.177595	0.081870
accomplished	0.459937	0.409354	0.118976	-0.241096	-0.017325
accomplishment	0.517873	0.581028	0.303825	-0.151355	0.037987
accord	0.322086	-0.000089	-0.322212	-0.455588	0.143067
accordance	0.207918	0.079290	-0.095785	-0.214751	-0.075030
accordion	0.024304	-0.053697	-0.100243	-0.088068	0.140128
account	0.036046	-0.078037	-0.146407	-0.129014	-0.049160
accountability	0.374924	0.385545	0.170319	-0.144678	-0.087152
accountable	0.346316	0.200274	-0.063086	-0.289491	-0.209547
accountant	0.182245	0.138843	0.014109	-0.118890	-0.063104
accounting	0.146449	0.101328	-0.003150	-0.105783	-0.156880
accounts	0.089294	-0.051732	-0.162454	-0.178013	-0.023121
accredited	0.278017	0.267969	0.100947	-0.125207	-0.115111
accretion	0.034955	0.107560	0.117158	0.058126	-0.132858
accrue	0.069117	0.074594	0.036375	-0.023152	-0.070929
accueil	-0.050406	-0.070126	-0.048767	0.001159	-0.029832
accumulate	0.109086	0.130882	0.076009	-0.023389	-0.019058
accumulation	0.025874	0.074710	0.079783	0.038119	-0.064086
accuracy	0.237947	0.261165	0.131397	-0.075342	-0.168517
accurate	0.344777	0.225522	-0.025841	-0.262066	-0.123232
accursed	-0.426546	-0.176968	0.176276	0.426259	0.065878
accusation	-0.370635	-0.062245	0.282608	0.461913	-0.129318
accusative	-0.307675	-0.041670	0.248745	0.393448	0.007090
accuse	-0.354701	-0.062442	0.266395	0.439182	-0.038021
accused	-0.383559	-0.161013	0.155853	0.381422	-0.029044
accuser	-0.312873	0.028210	0.352767	0.470678	-0.107772
accusing	-0.418518	-0.181710	0.161542	0.410165	0.090382
accustomed	0.027935	-0.086395	-0.150116	-0.125901	-0.012740
ace	0.148392	0.095311	-0.013601	-0.114546	0.026451
acetic	-0.123239	-0.107733	-0.029119	0.066553	-0.136417
acetylene	-0.158690	-0.105003	0.010194	0.119419	-0.115735
ache	-0.435172	-0.188207	0.169007	0.427219	0.102041
achieve	0.431228	0.426978	0.172610	-0.182871	-0.060514
achieved	0.471470	0.405177	0.101536	-0.261583	0.010402
achievement	0.420611	0.531680	0.331298	-0.063153	0.178924
aching	-0.516084	-0.151125	0.302361	0.578728	0.098178
achy	-0.399616	-0.095379	0.264729	0.469762	0.113666
acid	-0.192496	-0.001507	0.190365	0.270723	-0.080314
acidity	-0.388942	-0.194835	0.113404	0.355213	0.020898
acknowledge	0.343836	0.196708	-0.065648	-0.289549	-0.044877
acknowledged	0.320815	0.271004	0.062442	-0.182697	-0.111149
acknowledgement	0.428457	0.416197	0.160134	-0.189733	-0.053395
acknowledgment	0.384721	0.361131	0.125996	-0.182946	-0.033883
acme	-0.130025	-0.167438	-0.106768	0.016445	0.006798
acne	-0.376251	-0.317295	-0.072471	0.214804	-0.041030
acorn	-0.148182	-0.393200	-0.407886	-0.183638	0.022803
acoustic	0.059183	0.028705	-0.018588	-0.054992	-0.025307
acoustics	0.125491	-0.019548	-0.153135	-0.197019	-0.045659
acquaint	0.194260	0.168889	0.044586	-0.105835	-0.030719
acquaintance	0.247836	0.100267	-0.106037	-0.250226	-0.156832
acquainted	0.435309	0.229738	-0.110410	-0.385882	0.025932
acquiescence	0.065160	0.050332	0.006021	-0.041818	-0.027895
acquire	0.388569	0.295160	0.028851	-0.254359	0.004142
acquiring	0.353980	0.351106	0.142559	-0.149497	-0.100409
acquisition	0.283179	0.273583	0.103726	-0.126893	-0.062856
acquisitions	0.351402	0.422156	0.245617	-0.074801	0.018104
acquit	0.114422	0.155479	0.105459	-0.006338	0.002043
acquittal	0.321189	0.272667	0.064420	-0.181563	-0.014956
acre	0.051395	-0.068496	-0.148263	-0.141179	0.031251
acreage	0.228997	0.116270	-0.064567	-0.207581	0.068810
acres	0.028998	-0.060585	-0.114678	-0.101594	-0.069766
acrobat	0.179671	0.334000	0.292677	0.079907	0.208070
acrylic	0.065215	-0.122767	-0.238833	-0.214995	-0.026020
act	0.217303	0.345117	0.270765	0.037803	0.024024
acting	0.149558	0.166809	0.086346	-0.044698	0.172719
action	0.310410	0.538083	0.450555	0.099097	0.133331
action figure	0.111745	0.268405	0.267838	0.110374	0.127976
actionable	0.173553	0.264331	0.200268	0.018890	0.115090
activate	0.352825	0.424477	0.247476	-0.074493	-0.002669
activation	0.320074	0.466977	0.340331	0.014323	0.123023
active	0.376459	0.449749	0.259582	-0.082644	0.132272
activist	0.185318	0.361277	0.325604	0.099198	-0.161339
activity	0.297401	0.398609	0.266317	-0.021980	-0.028030
actor	0.185038	0.198583	0.095801	-0.063100	0.017665
actress	0.152625	0.162353	0.076977	-0.053491	0.028106
actual	0.316603	0.222465	-0.001990	-0.225279	-0.093662
actuality	0.269340	0.179548	-0.015421	-0.201356	0.031153
actuary	0.018543	-0.047509	-0.085730	-0.073732	-0.041223
acuity	0.107365	0.100585	0.034883	-0.051253	-0.247184
acumen	0.117456	0.237755	0.218781	0.071647	-0.005373
acupuncture	0.076548	-0.033300	-0.123641	-0.141555	-0.114729
acute	-0.069477	0.060777	0.155428	0.159032	0.024633
acutely	-0.082537	-0.027403	0.043784	0.089322	-0.009936
ad	0.015348	0.150275	0.197172	0.128569	0.081931
adage	0.059051	0.015512	-0.037114	-0.067999	-0.083538
adamant	-0.103057	-0.009648	0.089413	0.136098	-0.110324
adapt	0.253392	0.087027	-0.130317	-0.271324	0.000717
adaptable	0.282245	0.182162	-0.024629	-0.216992	-0.026602
adaptation	0.213316	0.095440	-0.078344	-0.206235	-0.070597
add	0.224312	0.147725	-0.015397	-0.169500	0.066487
added	0.071970	-0.008111	-0.083442	-0.109893	-0.028213
addendum	-0.113437	-0.175341	-0.134533	-0.014917	-0.065893
adder	-0.048642	-0.010821	0.033340	0.057970	-0.135299
addict	-0.479715	-0.243283	0.135661	0.435137	0.022883
addicted	-0.337047	-0.082405	0.220509	0.394252	-0.037114
addiction	-0.360684	-0.071136	0.260083	0.438949	0.068981
addictive	-0.211914	-0.031524	0.167332	0.268168	0.024464
addition	0.058456	-0.050902	-0.130443	-0.133571	-0.019480
additional	0.167511	0.086696	-0.044904	-0.150200	0.044215
additive	0.124674	0.232046	0.203488	0.055730	-0.029787
address	0.187544	0.040414	-0.130390	-0.224813	-0.068594
addressee	0.141187	0.031763	-0.096267	-0.167905	-0.032034
addresses	0.006272	-0.101071	-0.149208	-0.109941	-0.040233
adept	0.214390	0.274490	0.173797	-0.028704	-0.132735
adequacy	0.206176	0.172292	0.037480	-0.119286	-0.119452
adequate	0.439577	0.211765	-0.140096	-0.409891	-0.100438
adhere	0.164811	0.028275	-0.124825	-0.204804	-0.061229
adherence	0.315864	0.131225	-0.130284	-0.315474	-0.070291
adherent	0.096238	0.015126	-0.074847	-0.120975	-0.071273
adhering	0.105338	0.111585	0.052468	-0.037385	0.061427
adhesion	0.067654	0.046312	-0.002159	-0.049365	-0.079051
adhesive	0.070244	-0.082955	-0.187560	-0.182295	0.028015
adieu	-0.287749	-0.252793	-0.069754	0.154146	-0.026398
adipose	-0.174405	-0.233816	-0.156260	0.012831	-0.086406
adjacency	-0.164475	-0.197449	-0.114760	0.035154	-0.023571
adjacent	0.175918	-0.008878	-0.188474	-0.257664	-0.077428
adjective	0.121055	-0.003228	-0.125620	-0.174426	-0.114217
adjoining	-0.019400	-0.115365	-0.143751	-0.087929	0.028876
adjourn	-0.104885	-0.096484	-0.031564	0.051846	-0.061630
adjournment	-0.117721	-0.120284	-0.052386	0.046199	0.065460
adjudicate	0.135970	0.171269	0.106241	-0.021022	-0.086817
adjudication	0.141573	0.145363	0.064002	-0.054851	-0.127761
adjunct	-0.062172	-0.102745	-0.083131	-0.014820	-0.001219
adjust	0.219133	0.090305	-0.091422	-0.219595	-0.118930
adjuster	0.127731	0.212153	0.172299	0.031514	-0.152379
adjustment	0.152154	0.170783	0.089370	-0.044394	-0.056842
adjuvant	-0.012642	-0.026971	-0.025500	-0.009092	0.035202
admin	0.344639	0.311480	0.095860	-0.175913	-0.197414
administer	0.301005	0.291821	0.111691	-0.133865	-0.224162
administration	0.259880	0.223252	0.055845	-0.144275	-0.189420
administrative	0.086902	0.037369	-0.034054	-0.085529	-0.080538
administrator	0.229233	0.300197	0.195309	-0.023988	-0.269494
admirable	0.533609	0.529064	0.214600	-0.225574	0.004893
admiral	0.465550	0.417536	0.124935	-0.240851	-0.079855
admiralty	0.186237	0.237784	0.150039	-0.025596	-0.089805
admiration	0.501373	0.436642	0.116132	-0.272407	0.113934
admire	0.386409	0.422011	0.210404	-0.124454	0.139721
admired	0.502741	0.464172	0.153697	-0.246812	0.015237
admirer	0.294911	0.360955	0.215557	-0.056111	0.158226
admiring	0.367328	0.313263	0.075693	-0.206217	0.129249
admissibility	0.297892	0.262312	0.073074	-0.158970	0.117857
admissible	0.305912	0.255462	0.055365	-0.177164	0.051448
admission	0.385114	0.277560	0.007415	-0.267074	-0.061604
admit	0.124616	0.102887	0.020888	-0.073346	-0.138701
admittance	0.218498	0.142014	-0.017660	-0.166989	-0.003242
admitted	0.319941	0.297895	0.101346	-0.154570	-0.084043
admitting	0.125689	0.092937	0.005743	-0.084815	0.025809
admixture	-0.054462	-0.129598	-0.128817	-0.052577	-0.049211
admonition	-0.161097	-0.053231	0.085816	0.174594	0.020506
ado	-0.026686	-0.110166	-0.129112	-0.072426	0.046921
adobe	-0.055869	-0.211068	-0.242626	-0.132057	0.019939
adolescence	-0.067254	0.045585	0.131721	0.140697	0.138198
adolescent	0.220051	0.232329	0.108512	-0.078870	0.226369
adopt	0.247494	0.295474	0.170369	-0.054536	0.015472
adoption	0.140852	0.158081	0.082708	-0.041114	0.034552
adoptive	0.040934	0.014993	-0.019732	-0.042897	-0.015732
adorable	0.381433	0.211381	-0.082495	-0.328047	0.264329
adoration	0.402836	0.437213	0.215477	-0.132483	0.149387
adore	0.390486	0.260163	-0.022560	-0.292068	0.027450
adoring	0.418966	0.405981	0.155178	-0.186526	0.100134
adorn	0.356698	0.154706	-0.137910	-0.349741	0.167127
adornment	0.320676	0.058331	-0.238184	-0.395173	0.215477
adrenalin	0.390109	0.589298	0.443284	0.037601	0.206544
adrenaline	0.315795	0.589231	0.517503	0.142629	0.156394
adrift	-0.216081	-0.252990	-0.141700	0.052595	0.129680
adult	0.411470	0.360151	0.097860	-0.221756	-0.051851
adulterated	-0.386656	-0.075149	0.280379	0.471665	0.139398
adulterer	-0.325817	-0.052324	0.251820	0.408451	0.105723
adultery	-0.386502	0.019547	0.414146	0.566144	0.041524
adulthood	0.115356	0.108337	0.037855	-0.054802	-0.110041
advance	0.325844	0.331751	0.143323	-0.129062	-0.179001
advanced	0.421619	0.444897	0.207560	-0.151362	0.027066
advancement	0.379075	0.454335	0.263451	-0.081759	-0.019660
advancing	0.504493	0.490910	0.189758	-0.222551	0.049201
advantage	0.525715	0.490282	0.167649	-0.253191	-0.021608
advantageous	0.409183	0.443744	0.218366	-0.134928	0.038494
advent	0.194589	0.202633	0.091978	-0.072557	0.024235
adventure	0.407842	0.530086	0.341813	-0.046690	0.249418
adventurer	0.369130	0.568116	0.434306	0.046086	0.065760
adventures	0.349818	0.461594	0.302974	-0.033123	0.121669
adventurous	0.452408	0.584253	0.373850	-0.055548	0.288360
adversary	-0.192579	0.025936	0.229258	0.298284	0.108496
adverse	-0.224757	-0.118910	0.056593	0.198944	0.054642
adversity	-0.214096	0.040086	0.270786	0.342863	0.008539
advertise	0.034084	0.071648	0.067241	0.023445	-0.039180
advertisement	0.095190	0.109447	0.059591	-0.025172	0.057036
advertising	0.152689	0.207775	0.141149	-0.008161	0.026391
adverts	0.089684	0.094042	0.043312	-0.032790	-0.040931
advice	0.275155	0.190587	-0.005624	-0.198540	-0.084839
advisable	0.324676	0.180316	-0.069671	-0.278845	0.157802
advise	0.339127	0.226595	-0.018673	-0.253003	-0.075079
advised	0.308592	0.086014	-0.186950	-0.350402	0.055705
advisement	0.285103	0.084046	-0.166245	-0.319151	-0.156393
adviser	0.330801	0.204315	-0.041857	-0.263509	-0.099145
advisor	0.239386	0.137706	-0.044640	-0.200836	-0.142000
advisory	0.209267	0.139903	-0.011414	-0.156045	-0.055594
advocacy	0.089304	0.236832	0.245627	0.110537	-0.079418
advocate	0.192557	0.269767	0.188951	-0.002550	-0.178174
aegis	-0.017918	-0.061732	-0.069385	-0.036392	-0.011737
aeration	0.010833	-0.023699	-0.044349	-0.039019	0.070169
aerial	0.087239	0.011744	-0.070630	-0.111630	0.059330
aerobics	0.200218	0.324859	0.259202	0.041708	0.159787
aerodrome	0.085164	0.263803	0.287910	0.143363	0.027918
aerodynamic	0.128897	0.302303	0.298624	0.120016	-0.005677
aerodynamics	0.160164	0.283255	0.240419	0.056748	-0.020923
aeronautics	0.114593	0.224895	0.203457	0.062836	-0.032502
aeroplane	0.232848	0.278514	0.161031	-0.050782	0.080643
aerospace	0.254734	0.282573	0.144884	-0.077676	-0.112774
aesthetic	0.200727	0.094568	-0.066987	-0.189303	0.050050
aesthetics	0.349025	0.125480	-0.171570	-0.368116	0.037995
aetiology	0.053222	0.024428	-0.018675	-0.050839	-0.144242
afar	-0.139314	-0.215340	-0.165222	-0.018320	-0.021020
affable	0.170907	0.009398	-0.157617	-0.232302	0.065316
affair	0.098879	0.103888	0.048040	-0.035949	-0.120800
affect	-0.009127	0.068399	0.105858	0.081306	-0.036084
affecting	-0.191729	-0.116153	0.027463	0.154993	0.041733
affection	0.429194	0.368110	0.091393	-0.238861	0.087570
affectionate	0.423415	0.222383	-0.108918	-0.376417	0.137849
affections	0.292060	0.263989	0.081278	-0.149045	0.043287
affiche	-0.030319	-0.193770	-0.243713	-0.150892	-0.070499
affidavit	-0.026899	0.043410	0.088290	0.081451	0.013165
affiliated	0.163332	0.120444	0.007002	-0.110542	0.069080
affiliation	0.085189	0.102069	0.059158	-0.018407	0.106329
affinity	0.276820	0.176051	-0.027847	-0.215432	0.118071
affirm	0.321366	0.293367	0.093519	-0.161112	-0.036940
affirmation	0.306809	0.261160	0.062528	-0.172733	-0.010526
affirmative	0.444480	0.447382	0.188214	-0.181207	0.000231
affirmatively	0.502002	0.428128	0.103462	-0.281811	-0.019010
affix	-0.071851	-0.174225	-0.174541	-0.072613	-0.058152
afflict	-0.278970	-0.222228	-0.035308	0.172295	0.077993
afflicted	-0.358188	-0.355132	-0.144045	0.151422	0.119979
affliction	-0.250168	-0.116340	0.085639	0.237451	0.049580
affluence	0.229933	0.298103	0.191648	-0.027072	-0.010544
affluent	0.226659	0.057205	-0.145759	-0.263339	0.077319
afford	0.085383	0.127750	0.095283	0.007000	0.026005
affordable	0.305418	0.115389	-0.142233	-0.316537	0.111912
affront	-0.162729	0.062438	0.251029	0.292571	0.015825
affronted	-0.123756	0.081621	0.239186	0.256639	0.062782
afield	0.039364	-0.107327	-0.191148	-0.162997	0.061683
afire	-0.091052	0.253350	0.449344	0.382118	0.036168
afloat	0.071941	-0.024725	-0.106908	-0.126465	0.047671
afore	-0.032561	-0.163386	-0.198502	-0.117337	-0.007444
aforementioned	-0.025546	-0.159582	-0.200138	-0.123455	-0.041578
aforesaid	0.037291	-0.068439	-0.134079	-0.121177	-0.047298
afraid	-0.587127	-0.297248	0.166755	0.533075	0.091336
afresh	0.110646	0.066657	-0.016378	-0.089819	0.093708
african	0.029242	-0.002071	-0.032170	-0.043425	-0.084511
aft	0.003689	-0.036695	-0.055583	-0.041912	-0.067078
afterlife	0.083954	0.116473	0.080763	-0.002257	0.023742
aftermath	-0.181812	-0.158613	-0.042500	0.098509	-0.078997
afternoon	-0.032376	-0.153707	-0.184998	-0.107920	0.065745
aftershave	-0.104880	-0.163852	-0.126842	-0.015529	-0.049503
aftertaste	-0.127250	-0.171307	-0.115015	0.008652	-0.113905
afterthought	-0.146484	-0.212775	-0.154425	-0.005615	-0.004466
aga	0.012909	-0.135671	-0.204778	-0.153928	-0.003833
agape	0.074974	0.043464	-0.013507	-0.062566	0.094266
agate	0.044634	-0.051261	-0.117128	-0.114383	-0.036084
age	0.092542	-0.102096	-0.236927	-0.232970	-0.118667
aged	-0.422272	-0.437416	-0.196328	0.159767	-0.066144
agency	0.035776	-0.057424	-0.116986	-0.108019	-0.187353
agenda	0.082655	-0.043783	-0.144574	-0.160675	-0.132744
agent	0.114496	0.145339	0.091045	-0.016582	-0.218323
agglomeration	-0.078522	0.108127	0.231436	0.219174	0.114432
aggravate	-0.296125	-0.034584	0.247215	0.384199	0.040094
aggravated	-0.436233	-0.136169	0.243662	0.480758	-0.011267
aggravates	-0.449017	-0.165960	0.214314	0.469045	0.062688
aggravating	-0.186480	0.120690	0.357162	0.384413	-0.052269
aggravation	-0.358630	0.003757	0.363943	0.510936	-0.128054
aggregate	0.243727	0.096655	-0.107036	-0.248027	0.005027
aggregation	0.162442	0.189747	0.105901	-0.039981	-0.084553
aggresive	-0.384403	0.105946	0.534233	0.649574	-0.049786
aggression	-0.398931	0.026591	0.436537	0.590765	0.017066
aggressive	-0.319782	0.134811	0.510434	0.587051	-0.036419
aggressively	-0.189131	0.215012	0.493204	0.482484	-0.016737
aggressiveness	-0.355863	0.093710	0.488389	0.596976	-0.078988
aggressor	-0.217250	0.271442	0.601127	0.578680	-0.147455
agh	-0.255522	-0.191982	-0.015981	0.169381	-0.045760
aghast	-0.388907	-0.034505	0.340109	0.515492	0.048358
aghhh	-0.333125	-0.230648	0.006940	0.240462	0.145989
agile	0.367949	0.423311	0.230704	-0.097047	0.039710
agility	0.311390	0.433926	0.302275	-0.006445	-0.001566
aging	-0.314507	-0.415898	-0.273662	0.028882	-0.121380
agitate	-0.172266	0.109042	0.326475	0.352663	0.001752
agitated	-0.109841	0.148014	0.319165	0.303354	0.187725
agitation	-0.314532	0.038005	0.368279	0.482820	0.147196
aglow	0.383218	0.359038	0.124539	-0.182913	-0.065118
agnostic	-0.116498	-0.092840	-0.014798	0.071913	-0.200288
ago	-0.171513	-0.265820	-0.204413	-0.023264	-0.141159
agonizing	-0.482078	-0.180200	0.227237	0.501561	0.074433
agony	-0.452830	-0.153788	0.235342	0.486611	0.024304
agoraphobia	-0.383757	-0.129412	0.200741	0.413302	-0.019986
agree	0.408062	0.119950	-0.238426	-0.457136	0.032445
agreeable	0.444914	0.343904	0.041439	-0.285299	0.059240
agreed	0.299657	0.176967	-0.049387	-0.246812	0.063358
agreeing	0.336074	0.207858	-0.042119	-0.267422	0.119215
agreement	0.347032	0.271487	0.036909	-0.219290	-0.070816
agressive	-0.301843	0.173630	0.547393	0.600501	-0.144336
agricultural	0.174281	-0.012557	-0.192039	-0.259027	0.010091
agriculture	0.125324	-0.024051	-0.159337	-0.201286	0.013227
aground	-0.146916	-0.199513	-0.135237	0.008259	-0.129048
agua	0.101521	-0.150522	-0.314391	-0.294094	-0.083343
ahead	0.259845	0.238224	0.077054	-0.129253	-0.008688
ahhh	-0.073771	-0.148556	-0.136320	-0.044229	0.217412
ahhhhhhhh	-0.079494	-0.056452	-0.000341	0.055969	0.252197
ahoy	-0.057418	-0.088386	-0.067580	-0.007186	0.081131
aid	0.276635	0.172654	-0.032466	-0.218567	0.108498
aide	0.185190	-0.011827	-0.201916	-0.273726	0.066566
aiding	0.151698	0.136802	0.041769	-0.077732	0.038949
aids	0.055574	0.020712	-0.026283	-0.057882	0.018382
ail	-0.153563	-0.177110	-0.096908	0.040061	-0.016413
ailing	-0.520488	-0.444798	-0.108551	0.291283	0.054803
ailment	-0.448138	-0.225960	0.128583	0.407804	0.111977
aim	0.005443	0.071891	0.096226	0.064193	-0.017511
aimless	-0.420197	-0.515129	-0.308305	0.079119	-0.075877
air	0.194732	-0.110386	-0.350841	-0.385778	-0.033815
airbag	-0.009080	-0.090440	-0.118822	-0.077600	-0.002365
airborne	-0.022021	-0.053343	-0.053418	-0.022201	0.109759
aircraft	0.196445	0.279626	0.199006	0.001811	0.016849
aircraft carrier	0.064704	0.273871	0.322608	0.182365	-0.030215
airfield	0.134538	0.226794	0.186197	0.036528	0.030286
airhead	-0.302878	-0.285324	-0.100632	0.143010	0.034550
airlift	0.113092	0.197303	0.165936	0.037366	0.003705
airline	0.222647	0.202043	0.063085	-0.112827	-0.067460
airliner	0.173539	0.321785	0.281534	0.076364	0.129678
airlock	-0.116694	-0.079696	0.003986	0.085334	-0.001250
airman	0.149177	0.306361	0.284082	0.095392	0.007216
airplane	0.259016	0.355990	0.244430	-0.010314	0.071653
airport	0.257825	0.333552	0.213890	-0.031067	0.084532
airs	0.054404	-0.198112	-0.334576	-0.275050	-0.036338
airship	0.054320	0.028417	-0.014132	-0.048403	-0.015036
airspace	0.119354	0.136865	0.074202	-0.031927	-0.061216
airspeed	0.050957	0.206849	0.241571	0.134785	0.162092
airstrip	0.086443	0.223407	0.229502	0.101158	0.024946
airtight	0.033234	-0.016760	-0.056936	-0.063760	-0.122991
airway	0.097733	0.096194	0.038306	-0.042021	0.124819
aisle	-0.116595	-0.320853	-0.337159	-0.155962	-0.031575
ait	-0.130172	-0.180851	-0.125590	0.003240	-0.047320
ajar	-0.047648	-0.100673	-0.094724	-0.033288	-0.029231
aka	-0.086032	-0.196203	-0.191441	-0.074535	0.005749
akin	0.154473	0.010738	-0.139287	-0.207719	-0.034829
alabaster	0.024036	-0.064866	-0.115771	-0.098859	0.005760
alarm	-0.185519	0.196745	0.463759	0.459109	-0.051907
alarm clock	0.070638	0.232035	0.257510	0.132138	0.046106
alarmed	-0.321503	-0.007400	0.311038	0.447274	0.031936
alarming	-0.273069	0.100363	0.415004	0.486541	0.012591
alas	-0.016792	-0.215477	-0.287939	-0.191729	0.082730
alb	0.000818	-0.099817	-0.141980	-0.100973	-0.004963
albatross	0.021114	-0.006844	-0.030793	-0.036704	-0.048455
albino	-0.029630	-0.227102	-0.291541	-0.185199	-0.043778
album	0.116424	-0.039048	-0.171645	-0.203695	0.014741
alchemy	0.115830	0.199645	0.166511	0.035837	-0.067976
alcohol	-0.237121	-0.097466	0.099283	0.237873	0.091217
alcoholic	-0.394785	-0.183660	0.135051	0.374651	0.032400
alcoholism	-0.465689	-0.152699	0.249740	0.505885	0.006323
alcove	-0.054163	-0.185749	-0.208526	-0.109151	0.007317
alderman	0.141158	0.143432	0.061686	-0.056195	-0.129874
ale	-0.035079	-0.111827	-0.123068	-0.062217	0.085013
alert	0.005226	0.249443	0.347540	0.242052	0.062536
alertness	-0.043707	0.297757	0.464799	0.359568	-0.027468
alerts	-0.102992	0.189185	0.370541	0.334839	-0.031297
alfalfa	-0.014020	-0.233434	-0.316106	-0.213607	0.016037
algebra	0.003266	-0.059387	-0.087252	-0.064006	-0.160539
algebraic	0.011416	-0.069416	-0.109585	-0.085560	0.007615
algorithm	-0.000777	-0.033945	-0.047229	-0.032847	-0.123152
alias	-0.023128	-0.170789	-0.218403	-0.138080	0.054628
alibi	-0.067143	0.002016	0.069994	0.096971	-0.072920
alien	-0.099335	0.003513	0.104303	0.143994	0.025957
alienate	-0.207537	-0.109437	0.052770	0.184065	-0.136692
alienated	-0.037927	-0.039010	-0.017241	0.014627	-0.125516
alienation	-0.128240	-0.074021	0.023558	0.107338	-0.015694
alight	0.171240	0.234053	0.159761	-0.008117	0.093207
align	0.216085	0.104504	-0.068294	-0.201087	-0.086886
aligned	0.130703	-0.027924	-0.170194	-0.212766	-0.119326
alignment	0.224648	0.161493	0.003739	-0.156206	-0.105513
alike	0.153920	-0.120690	-0.324602	-0.338366	-0.066371
alimentation	0.284085	0.238000	0.052497	-0.163757	0.092011
alimony	0.082740	0.018619	-0.056409	-0.098393	0.065927
aliquot	-0.069760	-0.190241	-0.199281	-0.091586	-0.065999
alive	0.363572	0.389878	0.187799	-0.124291	0.066766
alkali	-0.030623	-0.143337	-0.172086	-0.100030	-0.023048
alkaloids	-0.114400	-0.074769	0.008661	0.087017	0.069368
allay	-0.106849	-0.160167	-0.119661	-0.009060	-0.020545
allegation	0.107614	0.154163	0.110405	0.001974	0.005533
allege	-0.026349	0.013427	0.045338	0.050691	-0.108822
alleged	-0.110352	-0.042341	0.050473	0.113721	-0.066217
allegiance	0.495642	0.339727	-0.015196	-0.361217	-0.028282
allegorical	0.053102	0.106996	0.098213	0.031899	-0.027645
allegory	0.091612	0.101893	0.052486	-0.027667	0.092501
allegro	0.074909	0.093780	0.057715	-0.012158	0.166248
allergic	-0.431938	-0.322724	-0.024463	0.288128	0.008650
allergy	-0.245554	-0.131371	0.059767	0.215895	0.036798
alleviate	0.366428	0.094002	-0.233490	-0.424206	0.031913
alleviation	0.243336	-0.032945	-0.289927	-0.377074	-0.044821
alley	-0.202044	-0.181229	-0.054253	0.104504	0.026831
alleyway	-0.176079	-0.170566	-0.065137	0.078448	-0.002788
alliance	0.302714	0.279270	0.092233	-0.148833	-0.106160
allied	0.291170	0.087382	-0.167594	-0.324395	-0.134340
alligator	-0.086856	0.129606	0.270147	0.252439	-0.058383
allocate	0.237796	0.192360	0.034242	-0.143934	-0.056343
allocation	0.192622	0.127712	-0.012010	-0.144697	-0.134484
allot	0.163952	0.135515	0.027695	-0.096348	-0.031803
allotment	0.170094	0.098451	-0.030864	-0.142099	-0.108445
allow	0.199808	0.092062	-0.069613	-0.190509	0.029919
allowable	0.200278	0.142631	0.001433	-0.140604	0.052771
allowance	0.210749	0.095515	-0.075671	-0.202529	-0.044153
allowed	0.294074	0.159704	-0.068219	-0.256180	-0.072970
alloy	0.124871	0.081294	-0.009904	-0.095300	-0.055318
allsmiles	0.209037	0.105020	-0.060517	-0.190603	0.200333
allure	0.339310	0.326490	0.122416	-0.153367	0.063683
alluring	0.419499	0.532994	0.334268	-0.060267	0.058525
allusion	-0.041540	-0.149220	-0.169490	-0.090474	-0.107037
alluvial	-0.155809	-0.099531	0.015050	0.120816	-0.083764
ally	0.369482	0.195347	-0.093221	-0.327180	-0.087854
almanac	0.166205	-0.118300	-0.333506	-0.353349	-0.018332
almighty	0.542828	0.728149	0.486929	-0.039527	0.097912
almond	0.128710	-0.187590	-0.394002	-0.369613	0.050132
aloft	0.349207	0.218898	-0.039639	-0.274956	-0.077275
aloha	0.151470	0.027117	-0.113121	-0.187094	0.102722
alone	-0.231323	-0.447904	-0.402109	-0.120764	-0.065607
alongside	-0.085088	-0.211541	-0.214076	-0.091208	-0.005599
aloof	-0.352522	-0.335050	-0.121310	0.163492	-0.054173
aloud	0.052171	0.261682	0.317904	0.187902	-0.076072
alpha	0.326200	0.211566	-0.027001	-0.249751	-0.163264
alphabet	0.180455	0.013819	-0.160913	-0.241383	-0.250022
alphabetical	0.079172	-0.053823	-0.155289	-0.165789	-0.117477
alpine	0.092914	-0.049998	-0.163622	-0.181398	-0.025866
alreadyyyyy	-0.024773	0.041550	0.083533	0.076584	0.264990
altar	0.275232	0.155142	-0.055828	-0.234095	-0.047349
altar boy	-0.085407	-0.282000	-0.313401	-0.161216	-0.088354
alter	-0.099167	0.120885	0.270125	0.261129	-0.080072
alteration	-0.279733	0.055352	0.358012	0.450954	-0.071769
altercation	-0.330809	-0.018218	0.305046	0.449617	0.009100
altered	-0.251273	0.004517	0.257661	0.359871	0.027396
alternate	0.171167	0.061089	-0.084774	-0.180978	-0.076081
alternating	0.003744	0.017465	0.020955	0.012170	-0.041644
alternative	0.192483	0.097757	-0.054234	-0.174456	-0.098124
altimeter	0.136245	0.119832	0.033222	-0.072848	0.005450
altitude	0.295848	0.265662	0.079855	-0.152730	-0.072789
alto	0.259696	0.198159	0.020543	-0.169107	-0.136028
altogether	0.383114	0.185829	-0.120312	-0.355977	-0.035766
aluminum	-0.043064	-0.178381	-0.209205	-0.117479	-0.098708
alumnus	0.096935	-0.053401	-0.172456	-0.190488	0.045491
alveolar	-0.088061	-0.120875	-0.082883	0.003661	0.066543
alzheimers	-0.354207	-0.274867	-0.034513	0.226057	-0.011717
amalgam	-0.023893	-0.103532	-0.122524	-0.069743	-0.127429
amalgamation	-0.061880	-0.038810	0.006995	0.048702	-0.082529
amaretto	-0.030750	-0.044793	-0.032597	-0.001306	0.134564
amass	0.033192	-0.016267	-0.056197	-0.063207	0.030010
amateur	-0.070679	-0.081401	-0.044439	0.018555	0.047970
amaze	0.426938	0.565772	0.373185	-0.038009	0.181468
amazed	0.229776	0.304469	0.200809	-0.020483	0.270965
amazedness	0.231590	0.347694	0.260124	0.020177	0.352312
amazement	0.237939	0.368313	0.282934	0.031816	0.187408
amazing	0.468243	0.615651	0.402418	-0.046545	0.137522
amazingly	0.523539	0.638609	0.379591	-0.101787	0.055119
ambassador	0.326733	0.390730	0.225843	-0.071340	-0.199092
amber	0.082108	-0.119430	-0.251008	-0.235549	0.050252
ambience	0.188749	-0.005451	-0.196457	-0.272382	0.084966
ambient	0.168245	0.054589	-0.091044	-0.183345	-0.072894
ambiguity	-0.346904	-0.280607	-0.049933	0.209990	-0.092797
ambiguous	-0.265748	-0.238045	-0.070899	0.137779	-0.035151
ambit	-0.055195	-0.150403	-0.157507	-0.072346	0.003194
ambition	0.040648	0.266643	0.336442	0.209158	0.059684
ambitious	0.042612	0.302348	0.384972	0.242085	0.017947
ambivalent	0.014210	-0.054022	-0.090609	-0.074119	-0.035024
ambrosia	0.058764	-0.002162	-0.061821	-0.085267	0.021679
ambulance	0.015042	0.198229	0.265295	0.176956	0.061289
ambush	-0.238524	0.048520	0.307141	0.385844	0.075252
ameliorate	0.344836	0.336029	0.130381	-0.151643	-0.014752
amen	0.310305	0.018270	-0.284468	-0.420568	-0.067764
amenable	-0.076821	-0.137030	-0.116969	-0.028389	-0.009053
amend	0.252374	0.162940	-0.021942	-0.193971	-0.070048
amendment	0.083828	0.072455	0.018638	-0.046096	-0.080415
amends	0.149013	0.017883	-0.123723	-0.192853	-0.017683
amenity	0.277282	0.095273	-0.142545	-0.296863	-0.025603
amethyst	0.127493	0.028032	-0.087850	-0.152271	-0.004490
amiable	0.322777	0.060035	-0.237875	-0.396441	0.063288
amicable	0.352541	0.110459	-0.196329	-0.388110	0.081945
amid	-0.085029	-0.248163	-0.265926	-0.127913	0.085755
amidst	-0.080562	-0.224455	-0.236865	-0.110523	0.024636
amino	0.026331	-0.070025	-0.125362	-0.107263	0.017238
ammo	-0.134293	0.125947	0.312409	0.315866	-0.023430
ammonia	-0.236543	-0.127966	0.055572	0.206556	0.010756
ammonium	-0.174210	-0.218026	-0.134126	0.028343	-0.035454
ammunition	-0.079780	0.104594	0.227698	0.217419	-0.118790
amnesia	-0.243332	-0.321864	-0.211853	0.022259	-0.057830
amnesty	0.202428	0.229126	0.121604	-0.057151	-0.218473
amorous	0.337094	0.350834	0.159059	-0.125890	0.163569
amorphous	-0.207572	-0.242354	-0.135169	0.051197	-0.032008
amortization	0.091297	0.057325	-0.010226	-0.071788	0.024046
amount	0.136828	0.101332	0.006478	-0.092172	-0.115374
amour	0.391308	0.282089	0.007626	-0.271304	0.059042
amp	-0.096979	-0.172069	-0.146364	-0.034921	-0.001270
ampersand	-0.017789	-0.047213	-0.048980	-0.022055	-0.026077
amphetamines	-0.329492	-0.084238	0.210361	0.381734	-0.102252
amphibian	-0.054308	-0.123597	-0.120484	-0.046793	-0.094813
amphibious	-0.021714	-0.123948	-0.153574	-0.093239	-0.055972
amphitheater	0.156696	0.099089	-0.016563	-0.122513	0.031376
ample	0.338618	0.207737	-0.044833	-0.271141	-0.116351
amplification	0.286806	0.403425	0.283723	-0.002179	-0.026091
amplify	0.275100	0.436967	0.342865	0.047917	-0.012406
amplitude	0.268996	0.206302	0.022759	-0.174116	-0.072612
amply	0.380955	0.299355	0.042397	-0.239397	-0.086343
amputate	-0.372041	-0.120301	0.201910	0.405845	-0.113961
amputation	-0.391835	-0.089744	0.264918	0.464395	-0.040455
amuck	-0.200824	-0.138180	0.005409	0.145829	0.124007
amulet	0.341020	0.119226	-0.172410	-0.363050	-0.085865
amuse	0.320845	0.361853	0.190893	-0.091890	0.136614
amused	0.376047	0.455252	0.267776	-0.076560	0.334439
amusement	0.465963	0.593812	0.373813	-0.065160	0.180202
amusing	0.411612	0.481668	0.269570	-0.100439	0.308440
ana	-0.024360	-0.209863	-0.272430	-0.175412	0.038830
anaconda	-0.335865	0.010248	0.350358	0.485234	-0.016846
anaesthesia	-0.100387	-0.229552	-0.224249	-0.087584	-0.207239
anaesthetic	-0.005167	-0.129836	-0.178448	-0.122528	-0.156905
anagram	0.046097	-0.093782	-0.178726	-0.158974	-0.034178
anal	-0.268747	-0.061016	0.182458	0.319050	0.197008
analgesic	-0.073455	-0.169659	-0.166479	-0.065778	-0.096485
analogous	0.061024	-0.094563	-0.194756	-0.180864	-0.110409
analogue	0.061245	-0.090335	-0.188998	-0.176949	-0.027320
analogy	0.032734	-0.052160	-0.106499	-0.098452	-0.073785
analysis	0.304139	0.237438	0.031649	-0.192680	-0.059927
analyst	0.225177	0.195616	0.051465	-0.122833	-0.172115
analytic	0.203783	0.189065	0.063596	-0.099127	-0.001841
analytical	0.278567	0.195160	-0.002568	-0.198792	-0.242662
analyze	0.250907	0.216874	0.055799	-0.137962	-0.085384
analyzer	0.269917	0.345090	0.218114	-0.036630	-0.153418
anaphylactic	-0.118608	-0.018808	0.092010	0.148930	-0.010257
anarchism	-0.310164	0.047438	0.377251	0.486076	-0.098223
anarchist	-0.160931	0.135510	0.352572	0.363101	-0.210800
anarchy	-0.286153	0.032311	0.331848	0.436993	-0.112820
anastomosis	-0.108392	-0.083918	-0.010287	0.069371	-0.069112
anathema	-0.174286	-0.097690	0.036131	0.148787	-0.120740
anatomic	0.084257	0.036345	-0.032858	-0.082813	-0.033532
anatomy	0.104057	0.029593	-0.062207	-0.117567	-0.079090
ancestor	0.141339	0.060220	-0.056174	-0.139663	-0.081678
ancestral	0.244007	0.241457	0.097465	-0.103620	-0.115489
ancestry	0.281176	0.269590	0.100081	-0.128053	-0.039538
anchor	0.080242	-0.047033	-0.146757	-0.160513	-0.152119
anchorage	0.092951	0.016877	-0.069083	-0.114575	-0.190994
ancient	-0.056296	-0.219304	-0.253846	-0.139689	-0.150352
ancillary	-0.142355	-0.213879	-0.160116	-0.012559	0.097025
androgen	-0.202137	-0.091569	0.072638	0.194295	-0.123087
android	0.150241	0.050478	-0.078854	-0.161995	0.043172
anecdote	0.067258	0.055078	0.010634	-0.040039	0.055605
anemia	-0.335199	-0.375627	-0.196017	0.098416	-0.112480
anemic	-0.420785	-0.521195	-0.316295	0.073886	-0.041923
anemone	-0.044143	-0.081262	-0.070779	-0.018834	0.164842
anesthesia	-0.125313	-0.279735	-0.270293	-0.102516	-0.146200
anesthesiologist	-0.016323	-0.153493	-0.200749	-0.130409	-0.206937
anesthetic	-0.103073	-0.200582	-0.180594	-0.054816	-0.187823
aneurysm	-0.343659	-0.074974	0.237629	0.411033	-0.105211
anew	0.199805	-0.016242	-0.222775	-0.298810	0.131507
angel	0.499837	0.186287	-0.236387	-0.520589	-0.132655
angelic	0.479737	0.237581	-0.143747	-0.440869	-0.021521
anger	-0.266631	0.122103	0.439311	0.499176	-0.068315
angered	-0.454437	-0.038070	0.400597	0.604600	-0.070343
angermanagement	-0.235759	-0.069567	0.137376	0.263846	-0.030299
angina	-0.270036	-0.098488	0.130753	0.283401	-0.033335
angiogram	-0.152077	-0.092064	0.021879	0.123005	-0.038032
angiography	-0.101215	-0.029178	0.059950	0.113961	-0.052371
angle	0.039037	-0.093484	-0.171243	-0.148691	-0.041935
angling	0.121602	0.018178	-0.095894	-0.153793	0.009743
angora	-0.009584	-0.090255	-0.118056	-0.076701	0.038539
angriest	-0.442990	-0.065631	0.350174	0.560852	0.067843
angry	-0.325784	0.044616	0.388881	0.505344	-0.072401
angrytweet	-0.238528	-0.069305	0.140516	0.268024	-0.013792
angst	-0.426040	-0.101394	0.282647	0.501117	0.167376
anguish	-0.456531	-0.203447	0.168814	0.442185	0.155199
anguished	-0.441106	-0.216414	0.135050	0.407404	0.078426
angular	-0.038400	-0.170666	-0.202959	-0.116361	-0.105051
anhydrous	-0.087743	-0.191457	-0.183019	-0.067370	0.005374
animal	0.022805	0.024537	0.011895	-0.007714	0.006653
animate	0.309237	0.382258	0.231357	-0.055069	0.202454
animated	0.270884	0.272319	0.114234	-0.110768	0.224297
animation	0.321268	0.348002	0.170882	-0.106339	0.288128
animosity	-0.003248	0.144467	0.207555	0.149060	0.095980
animus	0.128262	0.157970	0.095141	-0.023420	0.214121
ankle	-0.094401	-0.300599	-0.330709	-0.167095	0.060157
anklet	-0.139696	-0.295243	-0.277841	-0.097684	-0.028620
annals	-0.116159	-0.038900	0.061146	0.125374	0.077506
annex	0.083270	-0.055366	-0.161570	-0.173128	-0.007761
annexation	-0.110082	-0.038974	0.054964	0.116706	-0.113310
annexe	0.042861	-0.108111	-0.195753	-0.168726	0.032916
annihilate	-0.307903	0.138903	0.504342	0.574344	-0.080823
annihilated	-0.486398	-0.212385	0.186040	0.475486	0.062219
annihilation	-0.397521	-0.019458	0.370002	0.542721	-0.118526
anniversary	0.395136	0.479503	0.282984	-0.079304	0.175359
annotate	0.055588	-0.011808	-0.072287	-0.090422	0.067845
annotation	0.151493	0.123468	0.023117	-0.090775	-0.048470
announce	0.203272	0.233206	0.126531	-0.054264	0.080730
announcement	0.190365	0.096593	-0.053762	-0.172624	0.117100
announcer	0.189231	0.252033	0.167197	-0.015580	-0.072757
annoy	-0.493347	-0.230527	0.167332	0.467171	0.097811
annoyance	-0.396320	-0.176106	0.147269	0.384376	0.068529
annoyed	-0.458995	-0.174248	0.212572	0.474869	0.071765
annoyin	-0.289530	-0.191841	0.018226	0.217616	0.027085
annoying	-0.487005	-0.149585	0.275460	0.539144	0.097329
annoys	-0.378647	-0.090588	0.250536	0.444900	0.027134
annual	0.084238	-0.100352	-0.226157	-0.219483	-0.118898
annuity	0.060307	-0.063757	-0.150473	-0.149044	-0.115257
annul	-0.273724	-0.247861	-0.076804	0.139243	-0.054085
annular	-0.189387	-0.213347	-0.112331	0.054487	-0.092792
annulment	-0.306643	-0.270970	-0.076566	0.162690	-0.197414
annulus	-0.078146	-0.168096	-0.159578	-0.057581	0.000041
anointed	0.057646	-0.006001	-0.066132	-0.087524	-0.126234
anointing	0.177072	0.038423	-0.122734	-0.211995	-0.040850
anomalous	-0.223325	-0.174435	-0.023364	0.141394	-0.062460
anomaly	-0.321456	-0.206782	0.029023	0.247826	-0.062231
anon	-0.093675	-0.226513	-0.226663	-0.094036	0.049635
anonymity	-0.023983	-0.183263	-0.235189	-0.149345	-0.100015
anonymous	-0.091927	-0.201687	-0.193302	-0.071683	-0.115988
anorexic	-0.434129	-0.297572	0.013298	0.316379	0.077493
answer	0.128330	0.074157	-0.023457	-0.107329	-0.162296
answerable	0.302737	0.275316	0.086619	-0.152819	-0.082977
answering	0.210331	0.168952	0.028603	-0.128501	0.014395
ant	-0.139317	-0.367230	-0.380025	-0.170207	0.016083
antagonism	-0.244542	-0.063786	0.154335	0.282049	-0.084069
antagonist	-0.145548	0.070123	0.244717	0.275959	-0.199275
antagonistic	-0.160528	-0.004951	0.153527	0.222070	-0.085513
antagonize	-0.270673	-0.006626	0.261302	0.376163	-0.170592
ante	-0.058085	-0.172071	-0.185260	-0.089926	-0.065678
antecedent	-0.038990	0.035678	0.089447	0.090818	-0.052451
antelope	0.034684	0.025585	0.001498	-0.023466	0.025647
antenna	-0.024484	-0.175077	-0.223112	-0.140451	0.013677
anterior	-0.019814	-0.216839	-0.286842	-0.188817	-0.039027
anthem	0.375421	0.230033	-0.050105	-0.300892	-0.109296
anthill	-0.220375	-0.137998	0.025216	0.173660	0.044625
anthology	-0.108165	-0.098906	-0.031709	0.054063	-0.154054
anthrax	-0.303913	-0.045567	0.239472	0.384231	-0.023713
anthropological	-0.103355	-0.126126	-0.075014	0.020040	-0.116536
anthropologist	0.169440	0.133180	0.018905	-0.106444	-0.193143
anthropology	0.050602	-0.009287	-0.063736	-0.080849	-0.133627
anti	-0.159396	-0.193325	-0.114006	0.032095	-0.032495
antiaircraft	-0.103041	0.066897	0.197648	0.212620	-0.103527
antibiotic	0.103567	0.058542	-0.020776	-0.087924	-0.173139
antibiotics	-0.003532	-0.029659	-0.038413	-0.024665	-0.115235
antichrist	-0.390261	-0.015380	0.368510	0.536532	-0.046386
anticipate	0.190296	0.166692	0.045442	-0.102427	-0.073469
anticipation	0.266664	0.269824	0.114924	-0.107296	-0.029287
anticipatory	0.212046	0.232163	0.116282	-0.067715	-0.024289
antics	-0.207939	-0.102391	0.063137	0.191680	0.287881
antidote	0.098908	0.108892	0.055088	-0.030986	-0.074580
antifungal	-0.094818	-0.130661	-0.089965	0.003431	-0.051195
antigravity	-0.016451	0.181636	0.273322	0.204900	-0.025549
antimony	-0.095049	-0.116826	-0.070168	0.017593	-0.106917
antipathy	-0.319757	-0.204508	0.030540	0.247698	-0.043878
antiquarian	0.004151	-0.181233	-0.260453	-0.187103	-0.094428
antiquated	-0.180154	-0.282606	-0.219510	-0.027829	0.084838
antique	0.155662	-0.020693	-0.184927	-0.240832	-0.062660
antiques	0.099597	0.026452	-0.062189	-0.114400	-0.117039
antiquity	-0.047524	-0.096631	-0.089134	-0.029423	-0.184452
antiseptic	0.024980	-0.004073	-0.030740	-0.039400	-0.185093
antisocial	-0.386090	-0.166389	0.150780	0.379625	0.007300
antithesis	-0.059449	-0.067883	-0.036552	0.016190	-0.122364
antithetical	-0.267584	-0.212601	-0.033079	0.165820	-0.006668
antiviral	-0.007440	0.000607	0.008299	0.011129	-0.069586
antler	-0.040529	-0.040332	-0.016510	0.016984	-0.041097
antsy	-0.092763	-0.057857	0.010940	0.073329	0.064507
anus	-0.225955	-0.116045	0.061842	0.203504	0.108753
anvil	-0.055167	0.020188	0.083716	0.098205	-0.123440
anxiety	-0.436410	-0.116326	0.271899	0.500850	0.138602
anxietyattack	-0.391849	-0.010400	0.377142	0.543759	0.101583
anxious	-0.277017	0.022255	0.308490	0.414015	0.145234
anxiousness	-0.380810	-0.139802	0.183101	0.398745	0.194686
anytime	0.082878	-0.002817	-0.086862	-0.120024	0.082708
aorta	-0.026283	0.009176	0.039260	0.046346	-0.048225
aortic	-0.091193	-0.057733	0.009547	0.071234	0.034018
apace	0.048326	0.043874	0.013721	-0.024470	-0.007467
apache	0.166041	0.078195	-0.055456	-0.156622	0.072631
apartment	0.243541	0.115714	-0.079896	-0.228704	-0.008588
apartments	0.172996	-0.017661	-0.197973	-0.262314	0.048080
apathetic	-0.318900	-0.375704	-0.212426	0.075289	-0.147396
apathy	-0.372509	-0.509280	-0.347721	0.017527	-0.104058
ape	-0.021014	-0.147931	-0.188192	-0.118213	0.075528
aperture	0.184496	0.152634	0.031361	-0.108283	-0.088605
apex	0.030891	-0.056609	-0.110948	-0.100295	0.053548
aphid	-0.137568	-0.136081	-0.054879	0.058470	-0.004095
aphrodisiac	0.244549	0.410556	0.336065	0.064711	0.193192
apiece	-0.073117	-0.230304	-0.252583	-0.126902	-0.079808
aplomb	0.038034	0.063539	0.051825	0.009752	-0.051457
apocalypse	-0.329950	0.121975	0.502449	0.588594	-0.177577
apocalyptic	-0.218918	0.199564	0.501144	0.509161	-0.121325
apologetic	0.021769	0.022188	0.009609	-0.008598	-0.080081
apologist	-0.058164	-0.062018	-0.029542	0.020239	-0.101430
apologize	0.008734	-0.113336	-0.169015	-0.125687	0.034463
apology	0.037044	-0.109258	-0.191559	-0.161647	0.017633
apostasy	-0.091633	-0.034015	0.043528	0.095573	-0.054244
apostate	-0.123080	-0.058515	0.040328	0.115547	-0.094714
apostle	0.260534	0.167393	-0.023805	-0.201058	-0.173251
apostolic	0.213693	0.107193	-0.062100	-0.195015	-0.214353
apostrophe	0.010652	-0.051833	-0.083956	-0.066898	-0.112128
apothecary	0.092234	-0.030925	-0.135968	-0.161363	-0.084430
appalled	-0.278143	0.031914	0.323277	0.425268	-0.029758
appalling	-0.383501	-0.074680	0.277888	0.467673	0.074307
apparatus	-0.145318	-0.221601	-0.168073	-0.016090	-0.055047
apparel	0.157993	0.033412	-0.110741	-0.190024	0.091732
apparent	-0.055048	-0.143272	-0.147570	-0.065423	-0.006304
apparently	0.004493	-0.081227	-0.119366	-0.087582	0.016857
apparition	-0.026714	0.086394	0.148894	0.124174	-0.098715
appeal	0.153970	0.169857	0.086243	-0.047890	0.091512
appear	0.234227	0.168264	0.003734	-0.162983	0.069599
appearance	0.163727	0.103873	-0.016828	-0.127671	0.052052
appease	0.116152	-0.087718	-0.240204	-0.251982	-0.011823
appellant	-0.129921	0.005011	0.137008	0.188747	-0.081477
append	0.045702	-0.014973	-0.066877	-0.079605	0.047771
appendage	-0.246381	-0.236296	-0.087792	0.112140	-0.151063
appendectomy	-0.278458	-0.040631	0.220997	0.353168	-0.098865
appendicitis	-0.499727	-0.277474	0.107319	0.429246	-0.042449
appendix	-0.135925	-0.175597	-0.112406	0.016630	-0.074359
appetite	0.194629	0.225551	0.124348	-0.049696	0.116528
appetizer	0.165931	0.087504	-0.042181	-0.147157	0.219481
appetizing	0.331249	0.363335	0.182584	-0.105122	0.102501
applaud	0.249433	0.310390	0.189525	-0.042362	0.376004
applause	0.396090	0.483600	0.287824	-0.076555	0.327930
apple	0.184764	-0.111608	-0.342602	-0.372904	0.202362
apple juice	0.173813	-0.158669	-0.398205	-0.404478	0.107387
applejack	0.087032	-0.000830	-0.088206	-0.123912	0.030833
applesauce	0.164939	-0.185988	-0.427965	-0.419246	0.082117
appliance	0.096037	0.045769	-0.031309	-0.090047	-0.012465
appliances	0.129172	0.044543	-0.066180	-0.138135	-0.058855
applicability	0.270286	0.257667	0.094110	-0.124575	-0.086695
applicable	0.063976	0.071874	0.037670	-0.018602	-0.167877
applicant	0.178478	0.219434	0.131849	-0.032971	-0.044210
application	0.243011	0.209875	0.053797	-0.133795	-0.115710
apply	0.203760	0.090999	-0.075069	-0.197162	-0.158908
appoint	0.085762	-0.042452	-0.145798	-0.163737	-0.067653
appointment	0.170864	0.172433	0.072993	-0.069206	0.108861
appointments	0.245249	0.296922	0.174663	-0.049912	0.127626
apportion	0.220702	0.183124	0.038274	-0.128996	-0.015753
apportionment	0.025026	-0.017307	-0.049501	-0.052699	0.046995
appraisal	-0.009106	0.170075	0.249629	0.182954	-0.073909
appraise	0.248623	0.225100	0.069716	-0.126507	-0.055701
appreciable	0.457231	0.382517	0.083730	-0.264105	-0.017921
appreciate	0.460087	0.328747	0.004831	-0.321915	-0.024303
appreciated	0.498181	0.374430	0.031343	-0.330104	-0.031983
appreciates	0.303878	0.244746	0.042246	-0.185002	0.019374
appreciation	0.398092	0.285075	0.005064	-0.277912	0.154690
appreciative	0.400294	0.231773	-0.072517	-0.334328	-0.000659
apprehend	0.093878	0.211447	0.205154	0.078684	-0.057261
apprehension	-0.154419	0.014456	0.174862	0.232837	0.096711
apprehensive	-0.128239	-0.052891	0.053439	0.128466	0.052835
apprentice	0.089111	-0.019151	-0.116195	-0.145173	0.040747
apprenticeship	0.340901	0.250140	0.012851	-0.231966	0.040990
approach	0.165718	0.083670	-0.047391	-0.150690	-0.080955
approaching	0.194342	0.140118	0.003814	-0.134724	0.152130
approbate	0.285866	0.376134	0.246068	-0.028141	-0.128980
approbation	0.379672	0.357446	0.125833	-0.179492	-0.033184
appropriate	0.431905	0.290080	-0.021670	-0.320726	-0.090993
appropriation	0.093292	0.224990	0.224892	0.093056	-0.072624
approval	0.498886	0.438578	0.121357	-0.266953	-0.120351
approve	0.432635	0.383970	0.110380	-0.227868	0.039584
approved	0.405377	0.236855	-0.070413	-0.336434	-0.059334
approvement	0.444229	0.451475	0.194253	-0.176760	0.057077
approving	0.479088	0.444765	0.149905	-0.232767	0.056700
approximate	0.044619	0.068431	0.052157	0.005330	0.043425
approximately	0.139096	0.038452	-0.084717	-0.158260	-0.024404
approximating	0.040455	0.075181	0.065867	0.017969	0.122448
approximation	0.130130	0.061207	-0.043571	-0.122825	-0.078141
appurtenances	0.098719	0.028212	-0.058821	-0.111398	-0.045311
apricot	0.099558	-0.143207	-0.302082	-0.284002	0.154372
apron	-0.008427	-0.283342	-0.392278	-0.271424	0.055818
apt	0.026165	-0.083854	-0.144753	-0.120857	0.075906
aptitude	0.338580	0.288557	0.069501	-0.190267	-0.065590
aqua	0.097821	-0.123856	-0.272979	-0.262195	0.058461
aquamarine	0.184775	-0.041736	-0.243799	-0.303048	0.063801
aquarium	0.115008	-0.079041	-0.226788	-0.241686	0.057465
aquatic	0.133470	0.066028	-0.040092	-0.122727	0.115678
aqueduct	0.073609	0.007371	-0.063185	-0.096728	-0.047421
aqueous	-0.118539	-0.282860	-0.281485	-0.115221	-0.028315
arable	0.014091	-0.092126	-0.144377	-0.112053	-0.052745
arbiter	0.198223	0.275196	0.190963	-0.005134	-0.166822
arbitrary	-0.129869	0.121975	0.302367	0.305637	-0.122615
arbitrate	0.043688	0.174009	0.202399	0.112226	-0.074183
arbitration	0.141650	0.214982	0.162381	0.014659	-0.019786
arbitrator	0.050358	0.131285	0.135307	0.060068	-0.286391
arbor	0.116890	0.102303	0.027789	-0.063004	-0.028326
arc	0.011474	-0.102994	-0.157129	-0.119221	0.035570
arcade	0.149738	0.099011	-0.009716	-0.112751	0.094334
arcane	0.067348	0.094266	0.065964	-0.000979	-0.099693
arch	0.006301	-0.093023	-0.137855	-0.101934	-0.057412
archaeological	0.293022	0.207003	-0.000275	-0.207393	-0.027488
archaeologist	0.151301	0.151462	0.062898	-0.062510	-0.143609
archaeology	0.195970	0.118080	-0.028980	-0.159063	-0.162924
archaic	-0.252922	-0.318376	-0.197330	0.039309	-0.087948
archangel	0.391096	0.318231	0.058951	-0.234863	0.017984
archbishop	0.270993	0.155274	-0.051402	-0.227967	-0.251546
archdiocese	0.038471	0.012215	-0.021196	-0.042191	-0.285756
archduke	0.041128	0.034392	0.007509	-0.023772	-0.159673
arched	0.036107	-0.079442	-0.148455	-0.130505	0.056711
archer	0.122239	0.211054	0.176236	0.038182	-0.009382
archery	0.108403	0.160802	0.119004	0.007496	0.040440
archetype	-0.014779	0.033494	0.062147	0.054395	-0.061371
archipelago	0.275208	0.126356	-0.096513	-0.262847	-0.016956
architect	0.408692	0.352782	0.090217	-0.225196	-0.130951
architectural	0.295952	0.184396	-0.035177	-0.234143	-0.067429
architecture	0.386101	0.247077	-0.036681	-0.298952	-0.040450
archive	-0.009885	-0.109863	-0.145485	-0.095883	-0.160392
arctic	0.143472	0.019733	-0.115565	-0.183167	-0.057240
ardent	0.218628	0.435377	0.397088	0.126191	0.143250
ardor	-0.023617	0.161178	0.251558	0.194578	0.126540
arduous	-0.126546	0.133424	0.315236	0.312387	0.007440
area	0.002906	-0.123832	-0.178031	-0.127942	-0.085598
arena	0.001898	-0.191220	-0.272324	-0.193905	-0.073404
areola	-0.113539	-0.177248	-0.137127	-0.016679	-0.014286
areyoukidding	-0.129420	-0.044285	0.066792	0.138743	0.107527
areyoukiddingme	-0.197030	-0.093290	0.065098	0.185353	0.095236
argent	0.079855	-0.012744	-0.097878	-0.125676	0.019656
argh	-0.295857	-0.225934	-0.023661	0.192472	0.024540
arghh	-0.234704	-0.161019	0.006990	0.170903	-0.008774
arghhhh	-0.318367	-0.195584	0.041769	0.254654	0.066113
argue	-0.384083	-0.042288	0.324280	0.500888	-0.049295
argument	0.109233	0.130970	0.075986	-0.023509	-0.151096
argumentation	0.099613	0.201018	0.184669	0.060144	-0.162296
argumentative	0.038260	0.119356	0.130534	0.065248	-0.130183
arguments	0.095662	0.182669	0.162671	0.047382	-0.032826
arid	-0.186280	-0.255602	-0.175196	0.007838	-0.092187
arise	0.311894	0.326394	0.149696	-0.114691	0.009367
aristocracy	0.319598	0.364431	0.195785	-0.087549	-0.118845
aristocrat	0.234297	0.224732	0.083522	-0.106614	-0.221816
aristocratic	0.037744	0.110953	0.119167	0.057574	-0.135135
arithmetic	0.029791	0.054358	0.047084	0.012228	-0.136449
ark	-0.058319	-0.055650	-0.020382	0.026825	-0.119010
arm	0.061998	-0.099375	-0.202535	-0.187053	-0.070843
armada	0.061760	0.335086	0.412123	0.247744	-0.166536
armament	-0.151119	0.200012	0.433978	0.413726	-0.213916
armaments	-0.157873	0.247333	0.507655	0.470599	-0.189686
armature	0.122636	0.217135	0.184439	0.043702	-0.139126
armchair	0.098671	-0.204467	-0.387831	-0.344009	-0.002304
armed	-0.158628	0.186896	0.422938	0.411230	-0.224950
armor	0.091180	0.249720	0.261977	0.120772	-0.142189
armored	0.145571	0.250023	0.208015	0.044154	-0.258441
armory	0.075071	0.269000	0.305352	0.162834	-0.142540
armpit	-0.298758	-0.318234	-0.151292	0.104274	0.035306
arms	-0.023694	-0.080503	-0.090155	-0.046995	-0.062612
army	0.083064	0.373252	0.444794	0.255782	-0.175296
aroma	0.290525	-0.007866	-0.301650	-0.418731	0.050077
aromatherapy	0.328417	0.019352	-0.301048	-0.445099	0.032026
arousal	0.296284	0.523635	0.444248	0.104626	0.221579
arouse	0.247043	0.172995	-0.002391	-0.176377	0.054862
aroused	0.192445	0.440289	0.430218	0.168131	0.230879
arraignment	-0.115241	0.138712	0.311410	0.301688	0.115415
arrange	0.242860	0.166004	-0.008095	-0.177452	0.060515
arranged	0.276043	0.278305	0.117540	-0.112079	-0.045356
arrangement	0.213581	0.138197	-0.018141	-0.163853	-0.130469
array	0.066306	0.009873	-0.052344	-0.083898	-0.093357
arrears	-0.278003	-0.257127	-0.085630	0.136029	0.025995
arrest	-0.373191	0.039112	0.428504	0.566884	0.076648
arrhythmia	-0.303148	-0.122910	0.129327	0.305806	0.099204
arrival	0.139629	0.074487	-0.034289	-0.122978	0.108580
arrive	0.345921	0.184300	-0.085281	-0.304906	0.051472
arrogance	-0.287998	0.028429	0.328202	0.435719	-0.116980
arrogant	-0.332184	-0.012073	0.315109	0.457705	-0.100092
arrow	-0.058500	-0.116329	-0.106014	-0.033597	-0.057316
arsehole	-0.240451	-0.113308	0.080209	0.226741	-0.007430
arseholes	-0.348016	-0.241794	0.006067	0.250374	-0.021912
arsenal	-0.031370	0.230201	0.356923	0.274565	-0.106655
arsenic	-0.210577	-0.160888	-0.016953	0.136913	-0.083350
arson	-0.345146	0.058672	0.428121	0.546783	-0.001329
arsonist	-0.182151	0.086659	0.304705	0.344259	0.112736
art	0.339863	0.162900	-0.109488	-0.317739	0.002052
arterial	-0.051457	0.012956	0.069780	0.085728	-0.101326
artery	-0.084055	0.013111	0.102596	0.131983	-0.031494
artful	0.351663	0.387630	0.196529	-0.109697	-0.002926
arthritis	-0.414240	-0.297876	-0.007020	0.287947	-0.069788
arthropod	-0.161229	-0.142750	-0.040650	0.085262	-0.048634
artichoke	0.011162	-0.247669	-0.361419	-0.263455	0.032818
article	0.104796	-0.072166	-0.206854	-0.220370	-0.061751
articles	0.102388	-0.011264	-0.118317	-0.156062	-0.115708
articulate	0.215255	0.155271	0.004331	-0.149146	-0.017238
articulation	0.028560	0.045740	0.036127	0.005351	-0.083501
artifact	0.040312	0.052639	0.034131	-0.004371	-0.040561
artifice	-0.196950	-0.011104	0.181246	0.267425	0.031355
artificial	-0.222208	-0.259486	-0.144761	0.054763	-0.052691
artillery	-0.049643	0.334831	0.523165	0.405037	-0.049562
artisan	0.225140	-0.005824	-0.233377	-0.324220	0.103121
artist	0.381082	0.290461	0.029691	-0.248471	-0.046889
artiste	0.326509	0.223958	-0.009786	-0.237797	0.126363
artistic	0.302478	0.315559	0.143789	-0.112210	0.133163
artistry	0.431368	0.281827	-0.032804	-0.328219	-0.114651
artists	0.346633	0.401491	0.221161	-0.088722	0.066665
artwork	0.447805	0.263552	-0.075086	-0.369740	-0.005770
arty	-0.051003	-0.123411	-0.123526	-0.051281	0.029966
asap	0.086257	0.072881	0.016811	-0.049106	-0.001752
asbestos	-0.138097	-0.106442	-0.012435	0.088857	-0.053816
ascend	0.417196	0.447348	0.215450	-0.142656	0.008406
ascendancy	0.270982	0.315900	0.175768	-0.067327	0.037589
ascendant	0.263333	0.392545	0.291810	0.020136	-0.052103
ascending	0.393309	0.431493	0.216915	-0.124729	0.043679
ascension	0.298946	0.391838	0.255196	-0.030936	0.099324
ascent	0.361484	0.428546	0.244572	-0.082669	-0.038103
ascertain	0.107419	0.134569	0.082890	-0.017345	-0.040941
ascertained	0.078189	0.113138	0.081812	0.002562	-0.049153
ascetic	-0.048458	-0.110966	-0.108472	-0.042436	-0.078367
ash	-0.305126	-0.470221	-0.359867	-0.038708	-0.070877
ashamed	-0.441288	-0.326201	-0.020030	0.297874	0.070939
ashes	-0.288854	-0.450934	-0.348863	-0.042433	0.043531
ashtray	-0.176792	-0.273367	-0.209807	-0.023345	0.052720
asinine	-0.089491	-0.097327	-0.048150	0.029233	-0.002945
ask	0.015899	-0.043011	-0.076726	-0.065496	0.010477
asleeep	-0.051117	-0.272469	-0.334212	-0.200178	-0.040114
asleep	0.038737	-0.305896	-0.471339	-0.360678	-0.009741
asp	-0.112178	-0.126699	-0.067001	0.031945	0.050571
asparagus	-0.113154	-0.273777	-0.274025	-0.113753	0.048107
aspartame	-0.109574	-0.153921	-0.108102	0.001041	0.096992
aspect	0.028758	0.038313	0.025425	-0.002357	-0.087430
aspects	-0.018504	0.007006	0.028413	0.033175	-0.084719
aspen	-0.035929	-0.191669	-0.235132	-0.140858	-0.057503
asphalt	-0.012358	-0.167470	-0.224480	-0.149993	-0.096528
asphyxia	-0.382379	-0.189795	0.113969	0.350971	0.097073
asphyxiation	-0.459932	-0.166321	0.224719	0.484121	-0.016607
aspiration	0.226889	0.335150	0.247084	0.014280	0.099199
aspire	0.380873	0.301103	0.044951	-0.237533	-0.020506
aspirin	-0.021587	-0.176428	-0.227921	-0.145900	-0.081004
aspiring	0.334831	0.285629	0.069109	-0.187894	0.137651
ass	-0.264920	-0.080968	0.150414	0.293686	0.158491
assail	-0.106960	-0.056076	0.027657	0.095189	-0.052766
assailant	-0.278873	0.092197	0.409259	0.486583	-0.020670
assassin	-0.370007	0.089695	0.496854	0.612963	-0.058981
assassinate	-0.351057	0.161076	0.578854	0.657546	-0.111868
assassination	-0.414075	0.021058	0.443855	0.606648	0.023857
assault	-0.315602	0.036542	0.367281	0.482871	-0.003883
assay	0.151214	0.162339	0.078368	-0.051510	0.031118
assemblage	-0.006111	0.013979	0.025880	0.022621	-0.128866
assemble	0.146075	0.235184	0.186525	0.028603	-0.113842
assembled	0.217472	0.161383	0.010758	-0.146169	-0.048379
assembly	0.238309	0.199806	0.044259	-0.137214	-0.001640
assemblyman	0.058935	0.171363	0.183409	0.088017	-0.191720
assent	0.202414	0.222818	0.112699	-0.063438	-0.087562
assert	0.346807	0.404865	0.225759	-0.085594	-0.028323
asserting	0.276439	0.282103	0.122515	-0.108841	-0.052778
assertion	0.336199	0.272616	0.049338	-0.202841	-0.088931
assertive	0.332170	0.262300	0.038779	-0.207459	-0.129096
assess	0.230125	0.187502	0.035043	-0.137943	0.010069
assessment	0.273518	0.297494	0.147202	-0.089318	0.077858
assessor	0.165366	0.234508	0.166278	0.000645	-0.136621
asset	0.355488	0.482828	0.327334	-0.019908	0.088181
assets	0.254835	0.328826	0.210195	-0.031565	-0.040973
asshole	-0.443407	-0.315190	-0.002339	0.311883	0.032566
assign	0.218280	0.172243	0.025308	-0.136452	-0.130736
assignee	0.019028	-0.006046	-0.027578	-0.032956	-0.022700
assignment	0.118396	0.120006	0.051319	-0.047430	-0.232346
assimilate	0.155234	0.109634	-0.000189	-0.109901	-0.157120
assimilation	-0.061012	-0.120528	-0.109440	-0.034244	-0.074836
assist	0.359317	0.228008	-0.036865	-0.280143	0.035059
assistance	0.195827	0.182905	0.062839	-0.094036	-0.006546
assistant	0.141620	0.035632	-0.091230	-0.164650	-0.024862
associate	0.343137	0.202234	-0.057134	-0.283035	0.013604
association	0.364110	0.351307	0.132714	-0.163622	-0.101078
assorted	0.080493	0.011307	-0.064503	-0.102527	0.046371
assortment	0.200881	0.048418	-0.132407	-0.235670	-0.001333
assuage	0.248092	0.004827	-0.241266	-0.346028	-0.016265
assume	0.168366	0.025128	-0.132829	-0.212977	0.065627
assumed	0.112272	-0.098511	-0.251588	-0.257288	-0.052533
assuming	0.236130	0.085657	-0.114994	-0.248282	0.037010
assumption	-0.047887	-0.103600	-0.098625	-0.035877	0.009637
assurance	0.257915	0.206959	0.034770	-0.157788	-0.088327
assure	0.523182	0.430276	0.085320	-0.309615	-0.059138
assured	0.474486	0.289279	-0.065384	-0.381746	-0.088378
assuredly	0.422754	0.333611	0.049044	-0.264253	-0.149173
asterisk	-0.042306	-0.245269	-0.304557	-0.185439	0.060529
asteroid	-0.034345	0.159650	0.260124	0.208221	0.002372
asteroids	-0.047063	0.176804	0.297101	0.243360	-0.106632
asthma	-0.399670	-0.324646	-0.059448	0.240573	0.070455
asthmatic	-0.364087	-0.185706	0.101459	0.329191	0.124694
astigmatism	-0.279797	-0.198677	-0.001174	0.197017	-0.093177
astonish	0.271458	0.421490	0.324619	0.037590	0.216058
astonished	0.003097	0.189823	0.265353	0.185443	0.103801
astonishing	0.406442	0.547792	0.368253	-0.027004	0.108088
astonishingly	0.354316	0.550457	0.424147	0.049378	0.185339
astonishment	0.131958	0.207432	0.161395	0.020815	0.191900
astound	0.159037	0.178717	0.093708	-0.046195	0.222888
astral	0.134375	0.060511	-0.048799	-0.129523	-0.041539
astray	-0.466010	-0.255137	0.105192	0.403901	0.036067
astringent	-0.171532	-0.110542	0.015202	0.132040	-0.069952
astrologer	0.161534	0.180982	0.094412	-0.047462	-0.063740
astrology	0.140394	-0.009333	-0.153592	-0.207879	-0.022535
astronaut	0.362662	0.382439	0.178188	-0.130443	0.015008
astronomer	0.327610	0.298752	0.094889	-0.164558	-0.037304
astronomical	0.175356	0.276318	0.215416	0.028326	-0.035791
astronomy	0.208253	0.204404	0.080818	-0.090110	-0.112929
astute	0.372104	0.449472	0.263546	-0.076762	-0.007035
asunder	-0.359650	-0.347631	-0.131975	0.160990	-0.005117
asylum	-0.081510	-0.167444	-0.155291	-0.052171	-0.099117
asymmetric	0.075594	-0.060616	-0.161318	-0.167522	-0.023091
asymmetry	0.011138	-0.053196	-0.086368	-0.068947	-0.099169
asymptotic	-0.024397	-0.054239	-0.052309	-0.019737	-0.017344
atelier	0.115340	0.062053	-0.027584	-0.101063	-0.238508
atheism	-0.196736	-0.144505	-0.007625	0.133722	-0.115698
atheist	-0.288908	-0.251378	-0.066594	0.157200	-0.075537
atheistic	-0.123316	-0.097028	-0.013903	0.077367	-0.047544
atherosclerosis	-0.288612	-0.247769	-0.061787	0.160390	-0.022182
athlete	0.299584	0.378585	0.235815	-0.045092	0.125169
athletic	0.363869	0.470573	0.301622	-0.044015	0.189953
athleticism	0.295446	0.499012	0.410263	0.081188	0.126005
athletics	0.372796	0.429662	0.234837	-0.097552	0.097168
atlas	0.081643	-0.038281	-0.135782	-0.153743	-0.127983
atmosphere	0.148477	-0.000457	-0.149123	-0.210435	-0.100482
atmospheric	0.083875	0.045136	-0.020043	-0.073482	-0.093404
atoll	-0.017112	-0.074286	-0.087945	-0.050087	-0.040301
atom	-0.023714	-0.043616	-0.037968	-0.010079	0.051044
atomic	-0.094315	0.219366	0.404546	0.352747	-0.056544
atone	-0.139599	-0.022689	0.107512	0.174733	0.116491
atonement	0.115952	0.205967	0.175330	0.041987	-0.046431
atpeace	0.232680	0.028666	-0.192140	-0.300393	-0.015957
atrium	-0.019709	-0.099585	-0.121125	-0.071712	-0.069683
atrocious	-0.441810	-0.103933	0.294827	0.520881	0.003327
atrocity	-0.339216	0.039859	0.395585	0.519583	-0.060542
atrophy	-0.425610	-0.353153	-0.073824	0.248751	0.068596
attach	0.066038	-0.012906	-0.084289	-0.106297	-0.105621
attached	0.046486	-0.085051	-0.166766	-0.150792	-0.009974
attachment	0.083806	-0.040265	-0.140749	-0.158784	-0.051978
attack	-0.169989	0.230422	0.495855	0.470823	0.024863
attacker	-0.279049	0.157148	0.501290	0.551783	0.012440
attacking	-0.175529	0.152144	0.390692	0.400379	-0.021127
attain	0.368124	0.315534	0.078109	-0.205072	0.001036
attainable	0.349144	0.316800	0.098879	-0.176964	-0.053958
attainment	0.493749	0.492206	0.202335	-0.206061	-0.134254
attempt	0.075991	0.007898	-0.064821	-0.099569	0.102501
attempted	0.101396	0.133413	0.087277	-0.009984	0.042512
attend	0.201577	0.126825	-0.022219	-0.158248	-0.057858
attendance	0.313661	0.221831	0.000055	-0.221753	0.085927
attendant	0.098304	-0.011023	-0.113893	-0.150046	-0.048294
attention	0.324307	0.364999	0.191880	-0.093641	-0.019898
attentionseeker	-0.172254	0.019609	0.199986	0.263213	0.099663
attentionseekers	0.000842	0.097988	0.137734	0.096797	0.109221
attentive	0.374220	0.326918	0.088112	-0.202309	0.005911
attenuate	-0.084168	-0.191904	-0.187225	-0.072872	-0.102878
attenuated	-0.108535	-0.276808	-0.282930	-0.123316	-0.005038
attenuation	-0.033244	-0.112531	-0.125899	-0.065517	-0.069834
attest	0.004918	0.203746	0.283223	0.196792	-0.042022
attestation	-0.249997	-0.068053	0.153756	0.285496	-0.053493
attic	-0.005183	-0.193816	-0.268915	-0.186486	-0.036469
attire	0.217456	0.054577	-0.140273	-0.252952	0.066493
attitude	0.376743	0.459423	0.272979	-0.073372	-0.045733
attorney	0.194510	0.278426	0.199243	0.003347	-0.075786
attract	0.360709	0.419844	0.233039	-0.090276	0.045200
attraction	0.411699	0.486399	0.276174	-0.095831	0.197547
attractive	0.460643	0.458849	0.188268	-0.192598	0.079810
attractiveness	0.476016	0.482329	0.206101	-0.190859	0.124917
attributable	0.199546	0.087567	-0.075708	-0.194634	0.040909
attribute	0.393721	0.324165	0.064718	-0.232640	-0.101957
attribution	0.206990	0.171173	0.035085	-0.121556	-0.056885
attrition	-0.356147	-0.290351	-0.054471	0.213317	0.058332
auburn	0.004521	-0.183765	-0.264404	-0.190159	-0.075501
auction	0.060070	0.156965	0.161911	0.072012	0.142061
auctioneer	0.105515	0.287980	0.301750	0.138759	-0.002136
audacious	0.307643	0.533781	0.447237	0.098708	0.095392
audacity	0.386644	0.552263	0.394373	0.005465	-0.023120
audible	0.150440	-0.003579	-0.155502	-0.216334	0.038156
audience	0.208884	0.232823	0.120377	-0.062584	0.076905
audio	0.129031	-0.025957	-0.165740	-0.208434	0.148709
audit	-0.004187	0.137351	0.198431	0.143272	-0.187718
audition	0.243559	0.295997	0.175044	-0.048447	0.141264
auditions	0.213828	0.315491	0.232343	0.013091	0.193168
auditor	0.168919	0.238209	0.167960	-0.000679	-0.077642
auditorium	0.044736	0.037057	0.007671	-0.026209	-0.017641
auditory	0.063213	0.056912	0.017274	-0.032484	-0.043630
aught	-0.152650	-0.420146	-0.441526	-0.204266	-0.043094
augment	0.171931	0.266960	0.205608	0.023813	0.071699
augmentation	0.336348	0.413745	0.248777	-0.061922	-0.077045
august	0.143951	-0.051304	-0.216505	-0.254881	-0.014393
aunt	0.136837	-0.074709	-0.242491	-0.268225	0.021161
auntie	0.131495	-0.074763	-0.237227	-0.260726	-0.017630
aura	0.249399	0.049564	-0.179305	-0.303140	0.033416
aurora	0.320473	0.091823	-0.190616	-0.361394	0.020471
auspices	0.100685	0.117786	0.065889	-0.024605	-0.072096
auspicious	0.114648	0.217577	0.193053	0.055440	-0.013066
austere	-0.021220	-0.109114	-0.133091	-0.079104	-0.006110
austerity	-0.023241	-0.051284	-0.049286	-0.018417	-0.104175
authentic	0.466684	0.400465	0.099660	-0.259525	-0.004583
authenticate	0.429622	0.365305	0.086998	-0.242272	-0.050617
authentication	0.315063	0.288061	0.092317	-0.157505	-0.069877
authenticity	0.305645	0.357161	0.199457	-0.075086	-0.130063
author	0.380731	0.242018	-0.038465	-0.296416	-0.125462
authoritative	0.302124	0.359421	0.206174	-0.067847	-0.192573
authority	0.274552	0.403757	0.296447	0.015482	-0.204677
authorization	0.160639	0.271783	0.223720	0.044605	-0.171664
authorize	0.375019	0.413515	0.209779	-0.116842	-0.038604
authorized	0.382375	0.337262	0.094585	-0.203498	-0.115418
authorship	0.255401	0.345127	0.232683	-0.016064	-0.034493
autism	-0.254488	-0.170415	0.013485	0.189485	-0.090084
autistic	-0.136841	-0.213689	-0.165361	-0.020167	-0.086188
auto	0.050920	0.068215	0.045550	-0.003797	0.071667
autobiographical	0.398299	0.244737	-0.052190	-0.318544	0.118483
autobiography	0.297226	0.107064	-0.145814	-0.313276	-0.094091
autocorrect	0.108903	0.080095	0.004369	-0.073917	-0.088639
autocratic	0.133957	0.221883	0.179832	0.032438	-0.094186
autograph	0.180164	0.128424	0.001454	-0.126367	0.166497
autographed	0.284854	0.287613	0.121893	-0.115230	0.113774
automated	0.145450	0.087440	-0.021791	-0.118257	-0.106914
automatic	0.142407	0.117444	0.023684	-0.083949	-0.119710
automobile	0.216116	0.210201	0.081154	-0.095433	0.165788
automotive	0.168719	0.142854	0.033307	-0.095751	0.032570
autonomy	0.453376	0.350641	0.042506	-0.290529	-0.217126
autopilot	0.150309	0.124075	0.025159	-0.088494	-0.066565
autopsy	-0.218398	-0.024422	0.183860	0.284439	-0.062885
autumn	0.248912	-0.045768	-0.313638	-0.397783	-0.000059
auxiliary	0.113936	0.053299	-0.038560	-0.107830	0.036444
avail	0.319046	0.190371	-0.049821	-0.260828	0.034464
availability	0.297123	0.240677	0.043245	-0.179519	0.096746
available	0.377727	0.191397	-0.107050	-0.342789	0.001397
avalanche	-0.176940	0.213607	0.479026	0.463838	-0.012116
avarice	-0.365927	-0.149610	0.154346	0.367888	0.080824
avatar	0.160467	0.071607	-0.059200	-0.155328	-0.031488
avenge	-0.395293	0.005328	0.402829	0.564357	-0.044671
avenger	-0.113546	0.216160	0.419242	0.376738	0.004013
avenging	-0.260715	0.160743	0.488040	0.529450	-0.112940
avenue	0.114469	-0.067882	-0.210469	-0.229766	0.093163
aver	-0.051050	-0.105418	-0.098033	-0.033222	0.042738
average	0.170011	-0.046169	-0.235304	-0.286601	-0.000812
aversation	0.046651	-0.036201	-0.097847	-0.102175	0.054548
averse	-0.227583	-0.095917	0.091936	0.225934	-0.074868
averseness	-0.178639	-0.030773	0.135119	0.221860	-0.058939
aversion	-0.380333	-0.116251	0.215930	0.421622	-0.131953
avert	0.008416	-0.073970	-0.113026	-0.085872	-0.032035
aviary	0.004923	-0.090880	-0.133447	-0.097843	-0.053454
aviation	0.273765	0.347639	0.217871	-0.039522	0.013145
aviator	0.138682	0.256931	0.224674	0.060806	0.064918
avid	0.121618	0.088441	0.003456	-0.083553	-0.047076
avocado	0.086823	-0.183186	-0.345886	-0.305972	0.097927
avoid	-0.095404	-0.125684	-0.082339	0.009238	-0.007853
avoidance	-0.039538	-0.048729	-0.029375	0.007187	-0.001165
avoiding	-0.119178	-0.191761	-0.152012	-0.023217	0.074594
await	-0.117600	-0.300872	-0.307897	-0.134560	0.000917
awake	0.264785	0.242654	0.078379	-0.131809	-0.102921
awaken	0.264264	0.152207	-0.049010	-0.221518	-0.014803
awakening	0.268311	0.207286	0.024836	-0.172163	0.035984
award	0.355585	0.414494	0.230598	-0.088379	0.197954
awards	0.433401	0.450712	0.204002	-0.162210	0.243025
aware	0.288510	0.196529	-0.010575	-0.211485	-0.198458
awareness	0.319704	0.278600	0.074296	-0.173530	-0.167931
awe	-0.158992	-0.045616	0.094481	0.179233	0.253842
awed	-0.225391	-0.037506	0.172349	0.281244	0.180154
awesome	0.543415	0.711562	0.462885	-0.056943	0.176675
awesomeness	0.543666	0.586797	0.286190	-0.182063	-0.014489
awestruck	0.146007	0.314998	0.299467	0.108513	0.076637
awful	-0.446034	-0.118234	0.278826	0.512553	-0.019479
awkward	-0.267048	-0.132783	0.079264	0.244880	0.082129
awkwardness	-0.450289	-0.442646	-0.175708	0.194158	0.058271
awning	-0.040822	-0.281852	-0.357777	-0.224121	-0.045657
awry	-0.411494	-0.315120	-0.034154	0.266820	0.012409
axe	-0.187332	0.015151	0.208759	0.280078	-0.018670
axial	-0.007553	-0.133603	-0.181391	-0.122922	-0.134754
axiom	-0.004015	0.001399	0.005994	0.007077	-0.118371
axiomatic	0.040894	0.019292	-0.013611	-0.038541	-0.166296
axis	-0.283418	-0.368669	-0.237959	0.032145	-0.176086
axle	-0.017744	-0.138488	-0.178108	-0.113395	-0.113159
ay	-0.126553	-0.150184	-0.085840	0.028789	0.199925
aye	0.013406	-0.085620	-0.134492	-0.104580	0.060546
azimuth	-0.131628	-0.133176	-0.056712	0.052973	-0.021712
azure	0.062476	-0.173456	-0.307780	-0.261811	0.035404
babble	-0.088870	-0.216626	-0.217485	-0.090945	0.196695
babbling	-0.202358	-0.278515	-0.191521	0.007663	0.084089
babe	0.268867	0.141346	-0.068973	-0.238888	0.244207
baboon	-0.144344	-0.165696	-0.089986	0.038437	-0.068404
baby	0.289461	0.070626	-0.189580	-0.338734	0.118666
babysit	0.126955	0.076689	-0.018500	-0.102852	0.222493
babysitter	0.103042	-0.029624	-0.144937	-0.175347	0.091745
baccalaureate	0.186565	0.104223	-0.039171	-0.159620	0.128832
baccarat	0.041227	-0.006530	-0.050461	-0.064833	0.082246
bachelor	0.206316	0.110508	-0.050034	-0.181266	-0.040141
bachelorette	0.144206	0.225360	0.174501	0.021422	0.289179
back	-0.110644	-0.219904	-0.200348	-0.063431	0.003314
backboard	-0.012191	-0.171532	-0.230391	-0.154291	-0.096709
backbone	0.095867	0.088462	0.029236	-0.047115	-0.083985
backdoor	-0.201786	-0.241647	-0.139954	0.043722	-0.008499
backdrop	-0.153996	-0.221521	-0.159282	-0.003737	-0.151470
backer	0.162479	0.039645	-0.106413	-0.190135	-0.023685
backfire	-0.224121	-0.070120	0.124956	0.246835	-0.045007
backgammon	0.029483	-0.082883	-0.146697	-0.124578	0.065080
background	-0.066938	-0.120169	-0.103007	-0.025505	-0.124731
backhand	-0.108484	-0.140432	-0.090117	0.012988	0.013181
backhoe	-0.066410	0.019777	0.094379	0.113695	-0.061927
backoff	-0.451750	-0.435146	-0.163638	0.203726	-0.066826
backpack	0.150444	-0.113013	-0.310268	-0.325773	0.103642
backpacker	-0.045063	0.085817	0.166427	0.149546	0.157794
backroom	-0.135682	-0.128692	-0.046316	0.063191	0.033001
backseat	-0.198052	-0.327439	-0.265016	-0.047351	0.035060
backside	-0.338416	-0.312453	-0.103460	0.166139	-0.088340
backtrack	-0.273075	-0.242439	-0.069786	0.143747	0.076756
backup	0.041197	0.052988	0.033739	-0.005274	-0.021376
backward	-0.265550	-0.339689	-0.214842	0.035856	0.008498
backwardness	-0.399886	-0.393004	-0.155905	0.172520	0.126509
backwards	-0.233831	-0.282887	-0.166232	0.047799	-0.047224
backwater	-0.312225	-0.382061	-0.228091	0.059492	0.094666
backwoods	0.049049	-0.064387	-0.140106	-0.133752	-0.049632
backyard	-0.017650	-0.222626	-0.297191	-0.197665	0.041454
bacon	0.086262	-0.094792	-0.220318	-0.216785	0.184751
bacteria	-0.253284	-0.084954	0.133141	0.273244	-0.173648
bacterial	-0.310203	-0.190935	0.040180	0.247758	-0.145764
bacterium	-0.345722	-0.243149	0.001857	0.245776	-0.014910
bad	-0.403784	-0.219018	0.094045	0.352018	-0.023587
badass	-0.134823	0.186607	0.398725	0.377276	-0.135899
badday	-0.203037	-0.202529	-0.083382	0.084609	-0.022923
badfeeling	-0.289818	-0.194101	0.015317	0.215764	0.005720
badge	0.151510	0.165753	0.082901	-0.048514	-0.105941
badger	-0.193070	-0.215199	-0.111268	0.057843	-0.014675
badhabit	-0.378044	-0.249323	0.025448	0.285312	0.030430
badly	-0.473255	-0.363299	-0.040528	0.305984	-0.051747
badness	-0.416800	-0.074716	0.311136	0.514728	0.007510
baffle	-0.134836	-0.118522	-0.032780	0.072164	-0.093684
baffled	-0.393962	-0.242624	0.050840	0.314523	-0.001363
bag	-0.052305	-0.254168	-0.307143	-0.180197	-0.008023
bagel	-0.029889	-0.165924	-0.204763	-0.123655	0.050475
baggage	0.080224	-0.063624	-0.170202	-0.177078	0.028326
baggie	-0.168574	-0.198189	-0.111708	0.040211	-0.010966
baggy	0.028085	-0.130459	-0.212582	-0.170177	-0.077771
bagman	-0.045944	-0.073833	-0.058472	-0.008859	0.075992
bagpipes	-0.015412	-0.016622	-0.008095	0.005174	0.110849
bail	-0.083406	-0.009640	0.069773	0.108314	-0.091721
bailiff	-0.010395	0.120233	0.180431	0.134934	-0.241070
bait	-0.265934	-0.341941	-0.217643	0.034147	-0.060762
bake	0.338267	0.157206	-0.115944	-0.321176	0.117814
bakery	0.202967	0.063422	-0.113275	-0.223617	0.227161
baking	0.025355	-0.032671	-0.071558	-0.068528	0.032769
bal	-0.028328	-0.096345	-0.107924	-0.056283	-0.005789
balance	0.307044	0.149306	-0.095893	-0.284919	-0.201838
balanced	0.418721	0.212513	-0.118182	-0.379647	-0.155843
balcony	0.011811	-0.107683	-0.164098	-0.124386	0.053552
bald	-0.232148	-0.415592	-0.355588	-0.087285	-0.105066
balding	-0.214193	-0.259686	-0.153058	0.043229	-0.078302
baldy	-0.121086	-0.181109	-0.135041	-0.009868	-0.039697
bale	-0.076414	-0.160621	-0.150739	-0.052555	-0.044059
balk	-0.267758	-0.219974	-0.043332	0.158693	-0.097617
ball	0.129992	-0.047923	-0.197766	-0.231759	0.201124
ballad	0.247768	-0.012917	-0.266036	-0.363314	0.074357
ballast	-0.217235	-0.263747	-0.155760	0.043470	0.035049
ballerina	0.224807	0.208623	0.070230	-0.109302	0.248928
ballet	0.069265	-0.034754	-0.118414	-0.132709	0.161607
ballgame	0.154521	0.211067	0.143972	-0.007459	0.356570
ballistic	-0.164018	0.160485	0.390978	0.392442	-0.075288
ballistics	-0.187785	0.102605	0.332891	0.368173	-0.028727
balloon	0.146707	-0.141807	-0.347252	-0.349282	0.098055
ballot	-0.029562	-0.158832	-0.195061	-0.117025	0.032206
ballpark	0.178358	0.225111	0.139996	-0.027126	0.192970
ballplayer	0.181398	0.282845	0.218604	0.026309	0.203245
ballpoint	0.019543	-0.161903	-0.248508	-0.189541	0.082536
ballroom	0.254408	0.199545	0.027790	-0.160243	0.275415
ballsy	-0.013380	-0.051211	-0.059043	-0.032289	0.069266
balm	0.100063	-0.107609	-0.252245	-0.249119	-0.003508
balmy	0.206318	0.041422	-0.147739	-0.250356	-0.037185
balsam	0.122655	-0.121621	-0.294653	-0.295081	0.021010
balsamic	0.077616	-0.101315	-0.220897	-0.211080	-0.042436
bam	-0.111919	-0.129443	-0.071141	0.028835	0.025716
bamboo	0.098193	-0.164452	-0.330763	-0.303318	0.017596
ban	-0.292184	-0.023106	0.259507	0.390104	-0.126061
banana	0.012272	-0.260787	-0.381081	-0.278143	0.084907
band	0.131998	0.116526	0.032795	-0.070147	0.081999
bandage	-0.319114	-0.377062	-0.214132	0.074234	-0.080650
bandanna	-0.020451	-0.237651	-0.315638	-0.208729	0.061275
bandit	-0.362702	-0.012349	0.345238	0.500589	-0.078835
bandstand	0.207121	0.148583	0.003007	-0.144330	0.118321
bandwagon	0.089647	0.140796	0.109469	0.014016	0.135976
bandwidth	0.232180	0.063309	-0.142647	-0.265043	-0.019458
bane	-0.296542	-0.121406	0.124847	0.297967	0.085776
bang	-0.154876	0.272060	0.539627	0.491087	-0.031756
banger	-0.093147	-0.014240	0.073008	0.117489	-0.062589
banish	-0.296891	-0.052219	0.223042	0.367648	-0.094167
banished	-0.481418	-0.215493	0.176666	0.465336	-0.008466
banishment	-0.432060	-0.184201	0.171561	0.426824	0.126552
banister	-0.138355	-0.205524	-0.152299	-0.009860	0.027571
banjo	-0.074520	-0.157406	-0.148085	-0.052018	0.020333
bank	0.163531	0.074759	-0.057807	-0.156509	-0.185055
banker	0.201608	0.296089	0.217126	0.010973	-0.111922
banking	0.034374	-0.077785	-0.144379	-0.126398	-0.089386
bankroll	-0.032992	0.024417	0.067523	0.071075	0.017244
bankrupt	-0.395462	-0.203217	0.108070	0.356051	0.045536
bankruptcy	-0.592660	-0.361048	0.082062	0.477100	0.073078
banner	0.019262	-0.052424	-0.093400	-0.079665	-0.022075
banquet	0.266317	0.238141	0.070466	-0.138487	0.096639
banshee	-0.098410	-0.028610	0.057949	0.110562	0.004638
banter	0.037327	0.105215	0.111470	0.052427	0.166318
banzai	0.014154	-0.011684	-0.030677	-0.031700	0.068731
baptism	0.346106	0.163523	-0.114848	-0.325944	0.055916
baptismal	0.209621	0.088043	-0.085109	-0.208406	-0.101735
baptize	0.262626	0.151572	-0.048270	-0.219837	0.009317
bar	-0.013873	0.000955	0.015224	0.020575	0.030097
barb	-0.064805	-0.150570	-0.148133	-0.058921	-0.041154
barbarian	-0.109567	0.255121	0.470362	0.410071	-0.015402
barbaric	-0.158901	0.182572	0.417097	0.407292	-0.128105
barbarism	-0.260000	0.078546	0.371080	0.446241	-0.054951
barbecue	0.209562	0.181771	0.047500	-0.114595	0.247968
barbed	-0.314768	-0.148592	0.104626	0.296557	-0.072097
barber	-0.026158	-0.102501	-0.118800	-0.065508	0.097511
barbershop	0.035685	-0.065396	-0.128170	-0.115863	0.095613
barbie doll	0.135261	-0.071227	-0.235991	-0.262515	0.155847
bard	-0.041933	-0.102193	-0.102589	-0.042890	-0.021263
bare	-0.274944	-0.127219	0.095030	0.261611	0.179036
bareback	-0.039731	-0.160822	-0.187705	-0.104633	0.009109
barefoot	-0.153318	-0.275617	-0.236463	-0.058793	0.082992
barely	-0.109356	-0.345364	-0.379062	-0.190711	-0.037717
barf	-0.187971	-0.160790	-0.039420	0.105042	-0.008282
bargain	0.208957	0.214878	0.094926	-0.080632	-0.025834
bargaining	0.152725	0.230302	0.172971	0.014316	0.036943
barge	-0.026995	-0.094385	-0.106486	-0.056208	-0.051638
baritone	0.075031	0.059560	0.009199	-0.046550	0.059908
barium	-0.118544	-0.206166	-0.173018	-0.038519	-0.040225
bark	-0.186792	-0.097072	0.049512	0.167092	0.061086
barkeep	-0.039515	-0.043356	-0.021799	0.012527	0.022236
barks	-0.176362	-0.070414	0.076781	0.179000	0.191472
barley	0.043165	-0.228587	-0.366435	-0.289631	0.038172
barmaid	-0.006663	-0.046451	-0.059029	-0.037029	0.036222
barman	0.016522	0.026884	0.021498	0.003519	0.173884
barn	-0.020398	-0.072340	-0.081907	-0.043494	0.030394
barnacle	-0.075915	-0.154916	-0.143170	-0.047556	-0.103089
barney	-0.053083	-0.126219	-0.125418	-0.051148	-0.048476
barnyard	-0.048458	-0.184053	-0.211832	-0.115523	0.037739
barometer	-0.041268	-0.131766	-0.145077	-0.073404	-0.208141
baron	0.138995	0.093264	-0.007100	-0.103305	-0.211659
baroness	0.237640	0.224229	0.079467	-0.111845	-0.141365
baroque	-0.026854	-0.132756	-0.160890	-0.094778	-0.026121
barrack	-0.127130	-0.093421	-0.004988	0.086368	-0.027222
barracuda	-0.171326	0.025747	0.207739	0.268040	0.029463
barrage	-0.091094	0.213301	0.392747	0.342128	0.061284
barred	-0.327573	-0.037388	0.274698	0.425870	-0.063340
barrel	-0.043770	-0.150791	-0.169480	-0.088891	-0.126011
barren	-0.397868	-0.425528	-0.203920	0.137142	-0.033284
barricade	-0.094625	0.116756	0.259744	0.250577	-0.112654
barrier	-0.111499	-0.047945	0.043694	0.109738	-0.133334
barring	-0.243642	-0.080348	0.130013	0.264214	0.048413
barrister	0.103245	0.229231	0.220937	0.083221	-0.177673
barroom	0.128335	0.127655	0.052196	-0.053839	0.174564
barrow	-0.064210	-0.175895	-0.184543	-0.085089	0.010460
bartender	0.074303	0.192363	0.197739	0.087283	0.084383
barter	0.007078	0.080134	0.106249	0.070124	-0.050585
base	0.172180	0.008957	-0.159512	-0.234542	-0.081928
baseball	0.129594	0.249384	0.223089	0.066111	0.174922
baseball bat	0.138465	0.121574	0.033466	-0.074246	0.110279
baseboard	-0.090555	-0.264939	-0.284125	-0.136875	-0.148764
baseless	-0.222298	-0.250521	-0.131993	0.063855	-0.077549
baseline	0.009414	-0.065604	-0.102192	-0.078918	-0.086695
baseman	0.079049	-0.000190	-0.079318	-0.111982	0.048219
basement	-0.208515	-0.223778	-0.107955	0.071107	0.106356
bases	0.142729	-0.026028	-0.179538	-0.227877	-0.173447
bash	-0.124102	-0.062167	0.036184	0.113340	-0.004316
bashful	-0.208665	-0.299626	-0.215070	-0.004529	0.095991
basic	0.132297	-0.195056	-0.408147	-0.382152	-0.076098
basics	0.186167	-0.003312	-0.190851	-0.266592	-0.006800
basil	-0.028931	-0.229390	-0.295475	-0.188476	0.024757
basilica	0.193118	0.061656	-0.105923	-0.211454	-0.149978
basin	0.035882	-0.176561	-0.285576	-0.227305	-0.051370
basis	0.088215	-0.117544	-0.254447	-0.242298	-0.030944
bask	0.192561	-0.037993	-0.246290	-0.310314	0.113743
basket	-0.074554	-0.270148	-0.307493	-0.164713	-0.055792
basketball	0.200385	0.235340	0.132436	-0.048047	0.338894
bass	-0.130928	-0.344831	-0.356737	-0.159671	-0.035223
bass guitar	0.125704	-0.092799	-0.256942	-0.270572	0.184945
basso	-0.089202	-0.123805	-0.085885	0.002346	-0.041154
bassoon	-0.081558	-0.169626	-0.158329	-0.054285	0.094465
bastard	-0.481001	-0.263235	0.108731	0.417003	0.055960
bastarding	-0.469448	-0.312865	0.026991	0.351035	0.028738
bastards	-0.425547	-0.178688	0.172843	0.423126	-0.047921
bastion	0.072892	0.084807	0.047044	-0.018277	-0.051183
bat	-0.148144	-0.145696	-0.057900	0.063812	-0.119854
batch	0.004238	-0.142048	-0.205124	-0.148041	0.049362
batching	0.006696	-0.033270	-0.053746	-0.042739	-0.063531
bate	-0.082483	-0.049568	0.012383	0.067080	0.004588
bath	0.115979	-0.174265	-0.362428	-0.338285	0.140132
bathe	0.121437	-0.103759	-0.268174	-0.275496	0.061326
bathhouse	0.086181	-0.036325	-0.137553	-0.158204	0.011725
bathing	0.173723	-0.088227	-0.298494	-0.333908	0.088526
bathrobe	-0.015690	-0.089097	-0.110312	-0.066908	0.056336
bathroom	0.010375	-0.185591	-0.272841	-0.200264	0.017776
bathtub	0.059075	-0.193809	-0.333163	-0.277354	0.043538
bathymetry	-0.051508	-0.037008	-0.000828	0.035836	-0.049496
baton	-0.148297	-0.226499	-0.172021	-0.016775	-0.266406
battalion	-0.049807	0.282177	0.448866	0.352615	-0.109608
batter	0.029529	-0.183483	-0.289014	-0.225244	-0.022219
battered	-0.499543	-0.211079	0.201033	0.495383	0.090966
battering	-0.299881	-0.009360	0.286644	0.414736	0.030752
battery	-0.034092	-0.087875	-0.090182	-0.039662	-0.010373
battle	-0.005992	0.411623	0.588114	0.420097	-0.075373
battled	-0.187542	0.091076	0.316343	0.356301	0.009235
battlefield	-0.244217	0.220239	0.555681	0.565613	-0.141092
battleground	-0.215402	0.273238	0.601819	0.577862	-0.129647
battlements	-0.170310	-0.118121	0.003262	0.122734	-0.159802
battleship	0.053229	0.272448	0.332071	0.197171	-0.029336
batty	-0.234625	-0.169051	-0.004449	0.162759	0.160862
bauble	0.063571	-0.112752	-0.223026	-0.202655	0.224836
bawdy	-0.317405	0.002666	0.321175	0.451544	0.019548
bawl	-0.126802	0.168341	0.364873	0.347667	0.110212
bay	0.242426	0.094375	-0.108960	-0.248468	-0.016271
bayonet	-0.216492	0.057425	0.297703	0.363591	-0.005343
bayou	-0.101294	-0.175885	-0.147445	-0.032633	0.068910
bazaar	0.113619	-0.024769	-0.148647	-0.185451	-0.037357
bazooka	-0.154983	0.153089	0.371483	0.372267	-0.010271
bday	0.141834	0.100183	-0.000154	-0.100401	0.222650
be	0.211552	-0.000604	-0.212405	-0.299783	-0.097492
beach	0.306428	0.172886	-0.061930	-0.260468	0.230994
beaches	0.333441	0.209140	-0.037672	-0.262417	0.148460
beacon	0.100697	0.022071	-0.069484	-0.120336	-0.037802
bead	0.038800	-0.093933	-0.171641	-0.148804	0.065027
beading	0.013954	-0.139016	-0.210553	-0.158751	-0.007648
beads	0.191078	0.070156	-0.091862	-0.200069	-0.014022
beady	-0.060054	-0.106908	-0.091136	-0.021978	-0.030722
beagle	0.082525	-0.016239	-0.105490	-0.132947	0.127326
beak	-0.130444	-0.192217	-0.141392	-0.007741	-0.073015
beaker	-0.108225	-0.161828	-0.120634	-0.008775	-0.012109
beam	0.038196	-0.115826	-0.201999	-0.169844	0.039258
beaming	0.357352	0.331627	0.111640	-0.173745	0.211549
bean	0.065023	-0.198121	-0.345209	-0.290078	0.116617
beanbag	-0.102386	-0.198134	-0.177818	-0.053338	0.021011
beanie	-0.073870	-0.300634	-0.351290	-0.196166	0.016204
bear	-0.067497	-0.010646	0.052442	0.084810	0.030621
bearable	0.105391	0.037074	-0.052961	-0.111972	-0.120245
beard	-0.035144	-0.212639	-0.265572	-0.162937	-0.046068
bearded	-0.080914	-0.187246	-0.183893	-0.072817	-0.042809
bearer	0.138933	0.185079	0.122808	-0.011401	-0.061543
bearing	0.068569	-0.047117	-0.135202	-0.144088	-0.020513
bearings	-0.105050	-0.099270	-0.035339	0.049293	0.006427
bearish	-0.074004	-0.093613	-0.058385	0.011045	0.158081
bearskin	-0.146431	-0.158050	-0.077085	0.049035	-0.110525
beast	-0.177239	0.159173	0.402343	0.409826	-0.143823
beastly	-0.196571	0.250560	0.550916	0.528553	-0.201559
beat	-0.216775	-0.045703	0.152142	0.260863	-0.019927
beaten	-0.525053	-0.212501	0.224531	0.530036	0.151159
beater	-0.069031	-0.022504	0.037205	0.075120	0.007394
beating	-0.358670	-0.027533	0.319733	0.479704	0.028772
beatnik	-0.119718	-0.116081	-0.044445	0.053226	0.052891
beau	0.072860	-0.022219	-0.104282	-0.125259	0.067802
beautification	0.429537	0.390270	0.122388	-0.217187	0.070100
beautiful	0.378008	0.348198	0.114418	-0.186387	0.139607
beautify	0.443522	0.412826	0.140303	-0.214408	0.078004
beauty	0.349672	0.322182	0.105963	-0.172328	0.118954
beaver	-0.036948	-0.157060	-0.185168	-0.104807	-0.015987
bebop	-0.082509	-0.116616	-0.082410	0.000070	0.083863
beck	0.048189	-0.079341	-0.160395	-0.147491	0.026720
beckon	0.124296	0.024817	-0.089199	-0.150964	0.086586
become	0.178128	0.213252	0.123455	-0.038660	0.014274
bed	0.055275	-0.229765	-0.380212	-0.307936	-0.009215
bedding	0.150333	-0.094573	-0.284078	-0.307175	0.060293
bedpan	-0.042961	-0.142780	-0.158961	-0.082025	0.045446
bedrock	0.123658	0.024745	-0.088663	-0.150134	-0.125414
bedroom	0.236773	0.017405	-0.212159	-0.317443	0.011800
bedside	0.079279	-0.197893	-0.359141	-0.310010	-0.045546
bedspread	-0.002272	-0.297730	-0.418783	-0.294518	-0.028979
bedtime	0.115958	-0.094747	-0.249951	-0.258737	0.068936
bee	-0.076115	-0.124079	-0.099358	-0.016435	0.146135
beef	0.094948	-0.054891	-0.172576	-0.189168	-0.057625
beefsteak	0.075703	-0.037948	-0.129370	-0.145009	0.016650
beehive	-0.032102	0.059418	0.116132	0.104817	0.182439
beep	-0.018525	-0.075063	-0.087630	-0.048865	0.202878
beeper	-0.114902	0.031438	0.159361	0.193933	0.131006
beer	0.056364	0.119284	0.112329	0.039573	0.128032
bees	-0.009072	0.031580	0.053733	0.044410	0.163943
beeswax	0.026048	-0.096067	-0.161908	-0.132905	0.072486
beetle	-0.230153	-0.305406	-0.201756	0.020080	-0.021797
befall	0.033754	0.149250	0.177317	0.101514	0.039967
befitting	0.153459	-0.053043	-0.228474	-0.270067	0.081561
befriend	0.338809	0.252263	0.017944	-0.226886	0.293263
befuddled	-0.440366	-0.236326	0.106150	0.386445	0.111369
beg	-0.278673	-0.176554	0.028988	0.217549	0.077989
beggar	-0.394879	-0.454302	-0.247601	0.104141	0.086875
begging	-0.317378	-0.337979	-0.160597	0.110860	0.084659
begin	0.269080	0.311335	0.171214	-0.069201	-0.058793
beginner	-0.060146	-0.096422	-0.076216	-0.011363	0.062264
beginning	0.296567	0.212594	0.004086	-0.206815	0.126516
beginnings	0.335073	0.252969	0.022680	-0.220895	0.107084
begrudge	-0.372776	-0.139585	0.175373	0.387600	0.056289
begun	0.106560	0.018550	-0.080327	-0.132149	0.150865
behappy	0.345119	0.258723	0.020770	-0.229350	0.167776
behave	0.292140	0.201329	-0.007417	-0.211819	-0.160041
behavior	0.240429	0.245513	0.106778	-0.094506	-0.202129
behavioral	0.205727	0.177529	0.045337	-0.113413	-0.122294
behemoth	0.199561	0.430957	0.409905	0.148735	-0.050188
behest	0.216307	0.138233	-0.020816	-0.167672	-0.184389
behold	0.102613	-0.085448	-0.223454	-0.230564	-0.029881
beholden	-0.323146	-0.283838	-0.078261	0.173160	0.130913
beholder	0.195703	0.116625	-0.030770	-0.160141	0.083755
beige	-0.100087	-0.337660	-0.377437	-0.196117	0.033924
belated	-0.347403	-0.384333	-0.196125	0.106969	0.018287
belay	0.101327	0.132708	0.086350	-0.010591	-0.154272
belch	-0.398808	-0.311018	-0.041037	0.252982	0.066674
belief	0.435687	0.250251	-0.081779	-0.365904	0.013886
believable	0.417165	0.256954	-0.053776	-0.333006	-0.006058
believe	0.349627	0.209417	-0.053467	-0.285030	-0.061732
believed	0.013270	0.063532	0.076578	0.044766	0.001534
believer	0.233255	0.131968	-0.046624	-0.197904	0.033640
believing	0.492018	0.385949	0.053796	-0.309870	-0.097020
belittle	-0.434526	-0.408912	-0.143763	0.205601	-0.053662
belittled	-0.394844	-0.410840	-0.186172	0.147553	-0.024460
bell	0.045728	0.034183	0.002614	-0.030486	0.026985
bellboy	-0.038682	-0.187948	-0.227118	-0.133244	0.081907
bellhop	-0.055905	-0.233594	-0.274448	-0.154533	0.009387
belligerent	-0.116460	0.076250	0.224294	0.240950	-0.041117
bellman	0.009683	-0.192998	-0.282623	-0.206691	-0.028157
bellow	-0.332048	-0.411898	-0.250463	0.057690	-0.010845
bellows	-0.072792	-0.065237	-0.019467	0.037706	0.037111
belly	-0.029134	-0.130421	-0.155309	-0.089220	0.021688
bellybutton	-0.008314	-0.189673	-0.259924	-0.177915	-0.006899
bellyful	-0.168790	0.083667	0.287113	0.322372	0.080642
belong	0.170813	0.075644	-0.063836	-0.165922	-0.030810
belongings	0.217632	0.169299	0.021793	-0.138480	-0.193483
beloved	0.488228	0.437949	0.131125	-0.252510	0.142681
belt	0.035418	-0.104543	-0.183265	-0.154632	-0.039407
beluga	0.024813	-0.087946	-0.149187	-0.123037	-0.073718
bemused	-0.294622	-0.274598	-0.093717	0.142061	0.042859
bench	0.113915	-0.033724	-0.161608	-0.194825	-0.111235
bend	0.023962	-0.144377	-0.228141	-0.178264	0.029061
bender	-0.026595	-0.024914	-0.008639	0.012697	0.024202
bending	-0.076379	-0.027509	0.037475	0.080506	0.041671
beneath	-0.205898	-0.422277	-0.391293	-0.131094	-0.064005
benedictory	0.152887	0.044654	-0.089737	-0.171561	0.064042
benefactor	0.398619	0.387522	0.149420	-0.176211	0.026210
beneficial	0.362209	0.343894	0.124130	-0.168348	0.056354
beneficiary	0.309205	0.173017	-0.064522	-0.264265	-0.002860
benefit	0.509516	0.386245	0.036717	-0.334319	-0.059032
benevolence	0.375274	0.222903	-0.060042	-0.307815	-0.099797
benevolent	0.333496	0.207149	-0.040543	-0.264486	-0.017825
benign	0.180750	0.074338	-0.075620	-0.181281	0.053975
bent	-0.198282	-0.230996	-0.128395	0.049418	0.053863
benzene	-0.093355	-0.120271	-0.076733	0.011754	0.015415
bequeath	0.325796	0.295309	0.091833	-0.165437	-0.049689
bequest	0.338084	0.307788	0.097194	-0.170334	-0.241598
bereaved	-0.473292	-0.409239	-0.105460	0.260096	-0.008506
bereavement	-0.229495	-0.032550	0.183463	0.292005	-0.015782
bereft	-0.311612	-0.258514	-0.053981	0.182173	-0.021951
beret	-0.008279	-0.228624	-0.315045	-0.216917	-0.002345
bergamot	-0.048806	-0.176149	-0.200306	-0.107126	0.042213
berlin	0.125040	0.060298	-0.039766	-0.116536	-0.046762
berserk	-0.106184	-0.038613	0.051577	0.111554	-0.004359
berth	-0.106597	-0.110585	-0.049794	0.040165	-0.252854
beryllium	-0.094747	-0.137760	-0.100075	-0.003767	-0.035871
beseech	-0.089973	-0.040572	0.032596	0.086669	-0.182196
beset	-0.219923	-0.086128	0.098120	0.224890	0.189435
bestdayever	0.247429	0.266420	0.129347	-0.083497	0.139943
bestfeeling	0.323022	0.247026	0.026326	-0.209795	0.065234
bestfriends	0.421316	0.399786	0.144067	-0.196045	0.194665
bestial	-0.162593	0.131023	0.347888	0.360965	-0.092236
besties	0.388548	0.279896	0.007284	-0.269595	0.112017
bestow	0.194037	0.209008	0.101545	-0.065402	0.009600
bestseller	0.308887	0.347903	0.183121	-0.088930	0.069871
bet	-0.161724	-0.011978	0.144785	0.216735	0.099874
beta	0.171324	-0.001801	-0.173872	-0.244090	0.071688
betray	-0.433588	-0.025320	0.397780	0.587866	-0.042017
betrayal	-0.432433	-0.162451	0.202692	0.449101	-0.023434
betrayed	-0.459170	-0.198752	0.178093	0.450613	0.098225
betrothed	0.348491	0.348680	0.144617	-0.144160	0.115159
betterment	0.467771	0.409953	0.111990	-0.251575	0.024756
betting	-0.315488	-0.050223	0.244462	0.395945	0.101343
betty	0.000096	-0.133163	-0.188417	-0.133299	0.024771
bevel	0.213763	0.049658	-0.143536	-0.252648	0.103449
beverage	0.064558	-0.017997	-0.090009	-0.109295	0.135665
bevy	-0.035708	-0.024898	0.000497	0.025600	-0.083870
beware	-0.307194	-0.114988	0.144576	0.319449	-0.126830
bewilder	-0.279831	-0.215487	-0.024914	0.180253	0.091380
bewildered	-0.348986	-0.217179	0.041849	0.276362	0.079620
bewilderment	-0.331444	-0.196051	0.054187	0.272682	0.223551
bias	-0.047315	-0.082340	-0.069131	-0.015426	-0.146784
biased	-0.231858	-0.304267	-0.198441	0.023630	-0.126368
bib	-0.161396	-0.223578	-0.154791	0.004670	-0.000658
bible	0.338913	0.141109	-0.139356	-0.338187	-0.200704
biblical	0.247827	0.126896	-0.068369	-0.223584	-0.188170
bibliography	0.162954	-0.060522	-0.248545	-0.290974	-0.122154
bicarbonate	-0.023740	-0.133314	-0.164794	-0.099740	-0.056055
bicentennial	0.050182	-0.011415	-0.066326	-0.082384	-0.027066
biceps	0.115324	0.161569	0.113170	-0.001523	0.021810
bicker	-0.304754	-0.071909	0.203060	0.359079	-0.128458
bickering	-0.354039	-0.018931	0.327267	0.481756	-0.041916
bicolor	0.048618	-0.112408	-0.207586	-0.181163	0.010204
bicycle	0.140607	0.058262	-0.058211	-0.140586	0.161578
bid	0.294598	0.255867	0.067252	-0.160758	0.034022
bidder	-0.058697	-0.078446	-0.052242	0.004565	0.015358
bidding	0.057008	0.118032	0.109914	0.037410	0.113514
bide	-0.205161	-0.268040	-0.173904	0.022102	0.036467
biennial	-0.015567	-0.182317	-0.242268	-0.160302	0.012092
bier	-0.039693	-0.093752	-0.092891	-0.037617	0.034396
bifurcation	-0.189335	-0.104755	0.041190	0.163006	0.115190
big	0.397792	0.418117	0.193515	-0.144446	-0.022422
bigamy	-0.187449	-0.005627	0.179491	0.259466	0.036615
bigday	0.273544	0.307062	0.160707	-0.079788	0.178524
biggestfear	-0.422366	-0.122781	0.248727	0.474534	-0.070182
biggie	0.029514	0.006252	-0.020673	-0.035488	0.004583
bighorn	0.014123	0.070290	0.085282	0.050317	-0.038933
bigmouth	-0.116980	-0.055305	0.038767	0.110130	0.050608
bigot	-0.046637	0.118801	0.214647	0.184756	0.111888
bigoted	-0.356916	-0.076163	0.249206	0.428592	0.002075
bigotry	-0.169006	0.027679	0.208150	0.266690	0.073514
bike	0.099155	-0.017398	-0.123760	-0.157625	0.214588
biker	0.090620	0.200505	0.192937	0.072349	0.118142
bikini	0.107027	0.074444	-0.001747	-0.076915	0.287085
bilateral	0.133886	-0.015409	-0.155677	-0.204751	-0.015657
bilayer	-0.092331	-0.160770	-0.135032	-0.030195	-0.007977
bile	-0.375244	-0.316906	-0.072928	0.213769	-0.063916
bilge	-0.185251	-0.207015	-0.107513	0.054969	-0.086108
bilingual	0.255391	0.188844	0.011676	-0.172333	0.034018
bill	-0.058437	-0.073384	-0.045345	0.009258	-0.127125
billboard	0.099270	-0.054488	-0.176328	-0.194878	-0.041587
billet	-0.030629	0.029094	0.071775	0.072411	0.035309
billiard	0.192427	0.195485	0.084030	-0.076648	0.138428
billiards	0.060201	0.017507	-0.035442	-0.067629	0.178472
billing	0.003392	0.067043	0.091422	0.062246	-0.172271
billion	0.315248	0.343610	0.170690	-0.102218	-0.054523
billionaire	0.442885	0.538188	0.318228	-0.088146	-0.053907
billy	-0.053528	-0.144764	-0.151199	-0.069064	0.025295
bimbo	-0.166788	-0.258749	-0.199139	-0.022876	0.017293
bimonthly	-0.063352	-0.163418	-0.167757	-0.073826	-0.133986
bin	-0.121478	-0.257797	-0.243102	-0.086001	-0.024841
binary	-0.025742	-0.131786	-0.160631	-0.095381	-0.028043
bind	-0.107551	-0.106685	-0.043324	0.045416	-0.033548
binder	-0.108742	-0.289382	-0.300506	-0.135598	-0.033534
bindery	0.049420	-0.042746	-0.109871	-0.112636	-0.025575
binding	0.024951	0.034509	0.023852	-0.000777	-0.166828
bing	0.029051	-0.047730	-0.096552	-0.088815	0.067949
binge	-0.191779	-0.026031	0.154966	0.245186	-0.011849
bingo	0.143750	0.145315	0.061756	-0.057979	0.252390
binocular	0.014349	-0.112762	-0.173819	-0.133055	-0.019113
binoculars	-0.023056	-0.160756	-0.204287	-0.128149	-0.047459
binomial	0.064685	-0.048781	-0.133672	-0.140259	0.047668
bio	0.132888	-0.082969	-0.250224	-0.270901	-0.089318
biochemical	-0.055324	0.009991	0.069453	0.088231	-0.155103
biochemist	0.086936	0.118135	0.080131	-0.004812	-0.191004
biochemistry	0.086400	0.110076	0.069271	-0.012112	-0.024247
biogenesis	0.184587	0.161561	0.043895	-0.099484	-0.122234
biographer	0.246775	0.153260	-0.030032	-0.195732	-0.020802
biography	0.316327	0.126773	-0.137043	-0.320581	-0.203055
biological	0.146436	0.084934	-0.026320	-0.122157	-0.085108
biologist	0.207793	0.179358	0.045857	-0.114506	-0.098662
biology	0.037659	-0.085253	-0.158225	-0.138511	-0.164775
bionic	0.189415	0.277125	0.202499	0.009252	-0.126149
biopsy	-0.185561	-0.026977	0.147411	0.235447	0.014136
biosphere	0.219102	0.077496	-0.109507	-0.232362	-0.047523
bipartite	-0.131038	-0.102937	-0.014536	0.082380	-0.050536
bipolar	-0.315544	-0.110665	0.159039	0.335581	0.012293
birch	0.019643	-0.128214	-0.200966	-0.155994	0.027105
bird	0.153570	-0.052831	-0.228285	-0.270013	0.125344
birdcage	-0.089754	-0.190518	-0.179678	-0.063586	0.060318
birdie	0.052148	-0.071253	-0.152915	-0.145002	0.051345
birdman	0.031326	0.102194	0.113198	0.057892	-0.039782
birth	0.336106	0.297187	0.084180	-0.178139	0.249133
birthday	0.389705	0.452064	0.249610	-0.099062	0.360177
birthing	0.208401	0.341161	0.274073	0.046437	0.334016
birthmark	0.118006	0.045991	-0.052965	-0.120895	0.041018
birthplace	0.269625	0.032962	-0.223011	-0.348346	0.026221
birthright	0.274236	0.206733	0.018129	-0.181095	-0.104536
bis	-0.114589	-0.180383	-0.140511	-0.018329	0.034586
biscuit	0.241355	-0.116262	-0.405774	-0.457589	0.240107
bisexual	-0.112956	0.065965	0.206246	0.225710	0.143132
bishop	0.236594	0.058554	-0.153786	-0.276041	-0.282126
bison	0.100397	0.045483	-0.036075	-0.096500	-0.040754
bisque	0.084602	-0.067300	-0.179779	-0.186946	0.190816
bistro	0.035205	-0.041946	-0.094525	-0.091733	0.101431
bit	-0.167159	-0.326260	-0.294243	-0.089862	0.051072
bitch	-0.304983	-0.110596	0.148576	0.320715	0.131946
bitchy	-0.360572	-0.151814	0.145874	0.358111	0.047409
bite	-0.282181	0.008640	0.294400	0.407705	0.020190
biter	-0.222016	-0.072785	0.119082	0.241193	-0.061226
bitsy	-0.031541	-0.134039	-0.158020	-0.089434	0.025131
bitter	-0.305466	-0.144254	0.101461	0.287741	-0.004204
bitterly	-0.358445	-0.163954	0.126578	0.342963	0.049679
bitterness	-0.463200	-0.294719	0.046404	0.360344	0.046933
bittersweet	-0.049692	-0.001391	0.047725	0.068884	0.040806
bitty	-0.109655	-0.300822	-0.315772	-0.145746	0.027859
bitumen	-0.161395	-0.328642	-0.303375	-0.100395	-0.071143
biweekly	0.072539	-0.070222	-0.171848	-0.172808	-0.018995
biz	-0.009063	-0.032547	-0.036965	-0.019730	0.003997
bizarre	-0.174515	-0.081182	0.059705	0.165618	0.082046
blab	-0.113212	-0.173200	-0.131730	-0.013094	0.030844
blabbermouth	-0.211425	-0.077799	0.101401	0.221202	0.045508
black	-0.179290	-0.243281	-0.164761	0.010274	-0.095059
black snake	-0.341959	0.055777	0.420840	0.539380	-0.070168
blackberry	0.134504	0.007465	-0.123947	-0.182753	0.064921
blackbird	-0.004663	-0.135349	-0.186748	-0.128753	-0.012088
blackboard	-0.092824	-0.286755	-0.312709	-0.155483	-0.001524
blacken	-0.383235	-0.342355	-0.100928	0.199621	0.047843
blackface	-0.198016	-0.146174	-0.008705	0.133863	-0.059367
blackjack	-0.119894	0.010348	0.134528	0.179903	0.092000
blacklist	-0.404469	-0.138665	0.208367	0.433340	0.032520
blackmail	-0.404517	-0.070999	0.304110	0.501075	-0.017021
blackmailer	-0.407773	-0.089743	0.280857	0.486935	-0.023079
blackness	-0.249647	-0.197195	-0.029230	0.155858	-0.060792
blackout	-0.400287	-0.281280	0.002496	0.284811	-0.058353
blacksmith	0.075243	0.150939	0.138217	0.044530	-0.131680
bladder	-0.149981	-0.211991	-0.149819	0.000114	0.024301
blade	-0.075447	0.055912	0.154518	0.162610	-0.067370
blame	-0.445470	-0.263149	0.073321	0.366841	0.023886
blameless	0.193414	-0.130017	-0.377285	-0.403546	0.066409
bland	-0.297038	-0.478846	-0.380152	-0.058770	-0.008594
blank	-0.053204	-0.295084	-0.364107	-0.219842	0.039434
blanket	0.209669	-0.135317	-0.401037	-0.431834	-0.010615
blare	-0.052745	0.012416	0.070304	0.087009	-0.008892
blase	-0.083182	-0.194409	-0.191754	-0.076772	-0.081072
blasphemous	-0.292978	-0.029181	0.251709	0.385152	0.006629
blasphemy	-0.394997	-0.103932	0.248016	0.454679	0.055827
blast	-0.218420	0.239529	0.557165	0.548421	-0.116086
blaster	-0.015187	0.036716	0.067112	0.058194	-0.035971
blastoff	-0.064500	0.273884	0.451830	0.365101	-0.031882
blatant	-0.091701	0.124974	0.268440	0.254659	-0.106670
blather	-0.188800	-0.172261	-0.054813	0.094743	-0.003554
blaze	0.251902	0.197065	0.026791	-0.159178	-0.032022
blazer	0.093717	-0.047901	-0.161459	-0.180437	0.059156
blazing	0.135083	0.405982	0.439062	0.214946	0.099018
bleach	-0.187656	-0.303893	-0.242114	-0.038508	-0.084838
bleak	-0.354606	-0.347382	-0.136665	0.154107	-0.024159
bleed	-0.521886	-0.176226	0.272665	0.561832	0.073654
bleeder	-0.329269	-0.055642	0.250580	0.410015	0.176381
bleeding	-0.406970	-0.096972	0.269831	0.478570	0.061725
bleep	-0.117791	-0.042948	0.057053	0.123633	0.187845
blemish	-0.361214	-0.277321	-0.030978	0.233512	0.054407
blemished	-0.340475	-0.271825	-0.043944	0.209679	-0.083589
blend	-0.037515	-0.065254	-0.054768	-0.012199	-0.015382
blender	0.011192	-0.040907	-0.069044	-0.056735	0.170039
blending	0.129921	0.089741	-0.003009	-0.093996	-0.110245
bless	0.447283	0.166823	-0.211360	-0.465730	0.018731
blessed	0.481371	0.240302	-0.141532	-0.440459	-0.059289
blessing	0.550087	0.317864	-0.100560	-0.460077	-0.130010
blessings	0.450393	0.236111	-0.116483	-0.400842	0.044763
bleu	-0.071092	-0.177352	-0.179722	-0.076813	-0.015238
blight	-0.272530	-0.036034	0.221570	0.349382	0.087217
blighted	-0.421221	-0.269067	0.040703	0.326630	0.034038
blimp	0.115116	0.029845	-0.072910	-0.132954	-0.023160
blind	-0.428421	-0.466982	-0.231991	0.138897	-0.023013
blinded	-0.345503	-0.335616	-0.129130	0.152999	0.047663
blindfold	-0.150955	-0.056051	0.071687	0.157431	0.187798
blindfolded	-0.401939	-0.325527	-0.058425	0.242901	0.095809
blinding	-0.228967	-0.119862	0.059457	0.203946	0.023464
blindly	-0.174288	-0.144323	-0.029815	0.102158	0.177262
blindness	-0.363697	-0.356646	-0.140678	0.157698	0.076674
blink	-0.012435	-0.189504	-0.255563	-0.171918	0.045921
blip	-0.008701	-0.063645	-0.081307	-0.051340	0.049205
bliss	0.408583	0.361330	0.102415	-0.216493	-0.043024
blissful	0.396391	0.385386	0.148627	-0.175195	0.138728
blister	-0.133272	-0.099182	-0.006993	0.089293	0.043857
blistering	-0.198090	-0.124425	0.022127	0.155717	0.038895
blitz	0.034190	0.273793	0.353011	0.225440	-0.117631
blizzard	-0.181764	-0.014435	0.161350	0.242618	0.120683
bloat	-0.360370	-0.188545	0.093727	0.321095	0.115399
bloated	-0.338179	-0.176485	0.088591	0.301772	-0.056072
blob	-0.078823	-0.205545	-0.211861	-0.094072	0.071666
block	-0.209703	-0.249257	-0.142800	0.047308	-0.116454
blockade	-0.101763	-0.043542	0.040185	0.100372	-0.053792
blockage	-0.259105	-0.113515	0.098570	0.252914	-0.021988
blockbuster	0.356645	0.475696	0.316091	-0.028676	-0.057789
blockhead	-0.435674	-0.502451	-0.274900	0.113685	-0.009585
blog	0.103646	-0.032664	-0.149841	-0.179242	0.053462
bloke	-0.018482	-0.002469	0.014991	0.023669	-0.066229
blond	0.074314	0.032692	-0.028080	-0.072403	0.044585
blonde	0.121829	0.056297	-0.042213	-0.115995	0.179920
blood	-0.229351	0.009406	0.242653	0.333757	-0.092505
bloodbath	-0.462489	-0.012247	0.445170	0.641812	0.063647
bloodhound	-0.125547	-0.076903	0.016790	0.100647	-0.129483
bloodless	-0.301961	-0.364666	-0.213754	0.062372	0.039077
bloodline	0.035160	0.155154	0.184261	0.105430	0.018830
bloodshed	-0.444453	0.004108	0.450263	0.632659	0.007667
bloodshot	-0.324525	-0.020371	0.295717	0.438577	0.032283
bloodstream	0.053814	0.060384	0.031583	-0.015720	0.022043
bloodthirsty	-0.363103	0.026287	0.400279	0.539793	-0.147590
bloody	-0.457727	-0.024712	0.422778	0.622611	-0.013079
bloom	0.321728	0.197748	-0.042071	-0.257244	0.065668
bloomers	-0.045499	-0.024072	0.011456	0.040273	0.129890
blooming	0.362768	0.223521	-0.046661	-0.289510	0.082029
blossom	0.193751	-0.100446	-0.335802	-0.374451	0.148659
blot	-0.220774	-0.361446	-0.290388	-0.049225	0.019536
blotched	-0.439939	-0.324022	-0.018297	0.298146	0.020978
blotter	-0.196756	-0.325550	-0.263641	-0.047295	-0.025384
blouse	0.019973	-0.251686	-0.375910	-0.279932	0.005793
blow	-0.162650	0.078384	0.273503	0.308407	0.000174
blower	0.065042	0.081705	0.050506	-0.010279	0.033170
blowfish	-0.176321	-0.196340	-0.101346	0.053015	-0.041620
blowing	-0.009551	-0.050794	-0.062282	-0.037286	0.040355
blowjob	-0.131454	0.033890	0.179381	0.219793	0.213596
blown	-0.193864	-0.124014	0.018482	0.150151	0.007038
blowout	-0.075956	0.172573	0.320011	0.279991	0.030588
blowtorch	-0.012356	0.126983	0.191937	0.144457	0.128138
blubber	-0.128386	-0.271867	-0.256091	-0.090301	-0.087806
bluddy	-0.194573	-0.122315	0.021594	0.152853	-0.034565
blue	0.079596	-0.252106	-0.436128	-0.364671	0.016042
blue spruce	0.010029	-0.147991	-0.219320	-0.162175	0.032073
blueberry	0.116688	-0.170637	-0.358006	-0.335659	-0.003986
bluebird	0.061282	-0.071613	-0.162557	-0.158278	-0.012291
bluegrass	0.021215	-0.067938	-0.117294	-0.097941	0.075184
bluejay	0.022047	-0.060837	-0.108084	-0.092016	0.206426
blueprint	0.003993	-0.215604	-0.308903	-0.221250	-0.131220
blues	-0.087597	-0.303478	-0.341586	-0.179597	-0.020598
bluff	-0.098175	-0.232203	-0.230210	-0.093363	-0.071001
bluish	0.071000	-0.155559	-0.290994	-0.255968	-0.007858
blunder	-0.506400	-0.374270	-0.022898	0.341887	0.143680
blunt	0.221667	0.418874	0.370711	0.105390	-0.170122
blur	-0.338155	-0.342981	-0.146893	0.135243	0.076568
blurred	-0.265196	-0.347962	-0.226896	0.027082	0.026844
blurry	-0.499564	-0.478730	-0.177462	0.227761	-0.079184
blurt	-0.098850	-0.117761	-0.067689	0.022034	-0.036480
blush	0.128009	0.111237	0.029304	-0.069795	0.192615
blushing	-0.136675	-0.010473	0.121863	0.182814	0.308414
boa	-0.201785	-0.058735	0.118722	0.226632	-0.108349
boa constrictor	-0.250868	0.064099	0.341517	0.418879	-0.064577
boar	-0.153013	-0.154746	-0.065832	0.061646	0.057796
board	0.060587	-0.154585	-0.279203	-0.240268	-0.010212
board game	0.110942	-0.009103	-0.123815	-0.165998	0.199553
boarder	0.086651	0.004918	-0.079696	-0.117625	0.034361
boarding	0.057679	-0.006888	-0.067420	-0.088458	-0.061889
boardroom	0.115055	0.175334	0.132905	0.012622	-0.048507
boards	0.019029	-0.108066	-0.171857	-0.134976	-0.156583
boardwalk	0.149836	0.097482	-0.011975	-0.114417	0.024385
boast	0.037551	0.100880	0.105115	0.047775	0.009023
boastful	0.039443	0.282246	0.359713	0.226465	0.027794
boasting	-0.040600	0.089721	0.167485	0.147138	-0.044423
boat	0.051664	0.008718	-0.039335	-0.064346	-0.073026
boathouse	0.051067	-0.081109	-0.165773	-0.153329	0.044825
boating	0.129657	0.163852	0.102064	-0.019511	0.088422
boatload	-0.111222	-0.118795	-0.056779	0.038497	-0.100424
boatman	0.098307	0.125454	0.079111	-0.013574	0.041185
bobbin	-0.128004	-0.155225	-0.091517	0.025800	0.052156
bobcat	0.068905	0.046976	-0.002472	-0.050471	0.004336
bobsled	0.043018	0.010387	-0.028328	-0.050449	0.262079
bode	-0.163640	-0.187107	-0.100970	0.044314	-0.064402
bodega	0.042670	-0.129792	-0.226223	-0.190136	0.000089
bodice	-0.145652	-0.151239	-0.068233	0.054744	0.010235
bodily	0.111366	0.078874	0.000178	-0.078622	-0.004554
body	0.207461	0.129243	-0.024684	-0.164152	0.022717
bodyguard	0.099456	0.289036	0.309303	0.148384	-0.055599
bog	-0.215339	-0.262813	-0.156334	0.041722	-0.077325
bogey	-0.170122	-0.146311	-0.036793	0.094277	0.044011
bogeyman	-0.119707	0.055811	0.198635	0.225102	0.048214
bogus	-0.392220	-0.467906	-0.269499	0.086777	0.030845
bohemian	0.060502	-0.006665	-0.069927	-0.092227	0.122502
boil	-0.131514	-0.002009	0.128673	0.183980	0.106855
boiler	0.043480	0.079783	0.069350	0.018293	0.072132
boilerplate	-0.145429	-0.123598	-0.029365	0.082070	0.039531
boiling	-0.186964	0.010902	0.202381	0.275308	-0.008914
boisterous	-0.113826	0.135879	0.305988	0.296853	0.067128
bold	0.017279	-0.126804	-0.196607	-0.151241	-0.117759
boldness	0.387873	0.467424	0.273165	-0.081111	0.030432
bollocks	-0.123961	-0.165059	-0.109468	0.010248	0.078603
bolster	0.217097	0.139544	-0.019751	-0.167477	0.036238
bolt	-0.141360	-0.191817	-0.129911	0.008096	-0.093387
bolus	-0.133913	-0.148364	-0.075905	0.041018	0.061765
bomb	-0.228879	0.211866	0.528503	0.535550	-0.106755
bombard	-0.232699	0.249341	0.585321	0.578427	-0.103906
bombardier	-0.140701	0.251581	0.496489	0.450561	-0.124039
bombardment	-0.257886	0.218076	0.566292	0.582782	-0.085671
bombed	-0.379169	0.035942	0.430000	0.572169	-0.110745
bomber	-0.225069	0.198542	0.505850	0.516838	-0.209035
bombers	-0.207079	0.245454	0.554203	0.538308	-0.125010
bombing	-0.245160	0.223207	0.560822	0.569915	-0.066563
bombshell	-0.111559	0.229260	0.435781	0.387027	-0.014974
bonanza	0.425321	0.276058	-0.034917	-0.325437	0.004323
bonbon	0.281536	0.166925	-0.045468	-0.231227	0.239620
bond	0.203883	0.186211	0.059458	-0.102124	0.000780
bondage	-0.406258	-0.183365	0.146941	0.391171	0.042450
bonding	0.094083	0.025501	-0.058020	-0.107553	0.007252
bonds	0.251325	0.166088	-0.016441	-0.189339	0.042440
bondsman	0.057822	0.109676	0.097284	0.027904	-0.136873
bone	-0.163347	-0.206346	-0.128471	0.024661	-0.088746
bonehead	-0.135349	-0.058208	0.053030	0.133204	-0.078772
boner	-0.203067	-0.101709	0.059230	0.185472	0.060263
bones	-0.234158	-0.286936	-0.171630	0.044214	-0.092354
bonfire	-0.063073	0.075032	0.169184	0.164230	0.128502
bong	-0.214364	-0.142191	0.013275	0.160965	0.042332
bonkers	-0.326342	-0.091576	0.196834	0.369941	0.249373
bonne	-0.095762	-0.176041	-0.153197	-0.040612	0.013077
bonnet	-0.095625	-0.062152	0.007729	0.073083	-0.021327
bonny	0.039965	-0.056129	-0.119344	-0.112648	0.015533
bonsai	0.164129	-0.110630	-0.320584	-0.342744	0.044108
bonus	0.377933	0.366708	0.140670	-0.167770	0.110853
bony	-0.123764	-0.168682	-0.114788	0.006347	0.070197
boo	-0.418026	-0.227027	0.096961	0.364151	0.061675
boob	0.100533	0.066110	-0.007039	-0.076065	0.221757
booby	-0.230064	-0.316654	-0.217753	0.008705	0.125384
booger	-0.127997	-0.085550	0.007010	0.095465	0.022268
boogeyman	-0.156300	-0.026996	0.118122	0.194046	-0.113327
boogie	0.023073	-0.007120	-0.033141	-0.039749	0.135457
book	0.355071	0.088423	-0.230022	-0.413723	-0.086544
bookcase	0.082528	-0.114258	-0.244113	-0.230970	-0.119707
bookie	-0.097888	0.071163	0.198528	0.209597	-0.083262
booking	0.219058	0.164966	0.014239	-0.144828	0.044035
bookish	0.095452	-0.125120	-0.272398	-0.260109	-0.045823
bookkeeper	-0.012317	-0.098682	-0.127240	-0.081263	-0.062070
bookkeeping	0.104175	-0.060214	-0.189331	-0.207540	-0.209553
booklet	-0.028843	-0.212855	-0.272179	-0.172065	-0.017826
bookmaker	0.090218	0.282727	0.309619	0.155140	0.113873
bookmark	0.004933	-0.068402	-0.101667	-0.075377	0.047065
books	0.221482	-0.120692	-0.392166	-0.433914	-0.052000
bookseller	0.077735	-0.078058	-0.188126	-0.187992	-0.029627
bookshop	0.140050	-0.086688	-0.262646	-0.284749	0.052553
bookstore	0.283192	-0.015890	-0.305664	-0.416385	-0.046774
bookworm	-0.009922	-0.179782	-0.244329	-0.165751	0.068136
boom	0.177783	0.292917	0.236464	0.041494	-0.024788
boomer	-0.051598	-0.034130	0.003330	0.038840	0.052444
boomerang	0.008010	0.075054	0.098132	0.063726	0.083061
booming	0.231717	0.235825	0.101790	-0.091872	0.008544
boon	0.425497	0.192455	-0.153326	-0.409290	-0.029222
[truncated: 18,007 more rows]
